# Supplementary material for: Situational pathogen avoidance mediates the impact of social connectedness on preventive measures during the COVID-19 pandemic
Source: Sci Rep. 2023 Feb 10;13:2418. doi: 10.1038/s41598-023-29239-y (PMC9912235; doi:10.1038/s41598-023-29239-y)
Supplement: Supplementary file 1 — Supplementary Information 1. [file 41598_2023_29239_MOESM1_ESM.xlsx]

## Sheet: 8.4. Partyexp 1
number	AGE	GENDER	EDUCATION	FAMILIARITY	CONNECTED	OWN_SPACE	OWN_AIR	OWN_MASK	OWN_BEHAVIOR	RISK	SPA_SNEEZE	SPA_HANDSHAKE	SPA_COUGH	SPA_SPACE	SPA
1	66	2	3	2	2	7	7	7	7	7	7	7	7	7	7
2	68	2	2	1	6	7	7	6	6.66667	3	5	6	7	7	6.25
3	40	1	3	1	3	7	7	7	7	4	7	4	7	5	5.75
4	28	2	3	2	6	4	2	1	2.33333	5	5	5	6	5	5.25
5	62	1	3	2	2	5	7	3	5	4	4	2	7	4	4.25
6	66	1	3	1	5	7	7	7	7	6	5	7	7	7	6.5
7	67	1	2	2	3	7	7	6	6.66667	5	1	5	7	6	4.75
8	40	1	2	1	4	7	7	4	6	5	7	7	7	6	6.75
9	71	1	1	1	1	7	7	7	7	6	7	7	7	7	7
10	37	2	2	2	2	7	7	7	7	7	7	7	7	7	7
11	18	2	3	1	3	3	4	2	3	4	4	5	4	4	4.25
12	44	2	3	2	6	7	7	7	7	1	2	2	5	6	3.75
13	51	1	2	1	4	4	4	1	3	2	4	6	5	2	4.25
14	52	1	3	2	5	4	7	3	4.66667	6	3	2	3	1	2.25
15	27	2	3	2	5	7	6	6	6.33333	5	7	7	7	7	7
16	26	1	3	1	7	7	7	7	7	7	7	7	7	7	7
17	21	2	1	2	5	6	6	6	6	2	2	3	5	2	3
18	27	2	3	1	1	7	7	7	7	5	2	5	7	7	5.25
19	22	1	3	1	2	4	5	3	4	5	5	6	5	5	5.25
20	53	1	2	1	1	7	7	7	7	7	7	7	7	7	7
21	23	1	3	2	2	7	7	7	7	5	5	5	6	6	5.5
22	25	1	3	1	4	7	7	7	7	3	4	3	3	4	3.5
23	66	1	2	2	3	7	7	4	6	2	6	6	7	6	6.25
24	52	2	2	1	2	7	7	7	7	1	7	7	7	7	7
25	30	1	3	2	6	6	2	1	3	3	5	2	6	3	4
26	72	2	1	2	5	7	6	4	5.66667	2	4	6	7	6	5.75
27	65	1	2	2	4	7	6	1	4.66667	2	6	6	6	6	6
28	70	1	2	1	2	7	7	7	7	4	4	4	6	5	4.75
29	18	1	2	1	7	1	1	1	1	1	1	1	1	1	1
30	24	1	3	1	2	7	7	7	7	6	7	7	7	7	7
31	19	2	3	1	2	3	5	6	4.66667	5	7	7	7	7	7
32	25	2	3	2	5	5	6	2	4.33333	3	5	2	6	4	4.25
33	65	1	1	1	2	7	7	7	7	4	7	7	7	7	7
34	26	1	3	2	1	7	7	7	7	1	5	5	5	5	5
35	28	1	3	1	1	7	7	4	6	3	7	7	7	5	6.5
36	18	1	2	1	2	1	7	1	3	4	1	1	2	1	1.25
37	67	1	3	1	3	5	6	3	4.66667	3	1	1	5	2	2.25
38	41	2	3	2	1	7	7	6	6.66667	4	7	6	7	7	6.75
39	41	2	1	2	3	7	7	7	7	3	7	6	7	6	6.5
40	53	1	2	2	2	6	6	7	6.33333	6	7	6	7	6	6.5
41	52	2	3	2	7	7	7	4	6	1	2	2	6	6	4
42	29	1	3	2	6	6	5	7	6	3	3	2	6	3	3.5
43	22	1	2	2	2	3	7	2	4	4	1	1	3	6	2.75
44	22	1	2	1	1	7	3	7	5.66667	6	6	6	5	6	5.75
45	26	1	3	2	3	7	7	7	7	4	3	3	5	4	3.75
46	70	2	3	1	1	7	7	7	7	4	7	6	7	7	6.75
47	67	2	3	1	1	7	7	7	7	3	7	6	7	6	6.5
48	28	1	3	2	4	7	6	7	6.66667	7	6	5	6	6	5.75
49	29	2	3	1	1	5	7	7	6.33333	4	5	5	6	5	5.25
50	68	1	2	2	6	1	5	1	2.33333	1	1	1	4	1	1.75
51	30	2	3	1	1	7	7	7	7	7	3	3	5	2	3.25
52	60	2	2	1	4	7	7	7	7	6	6	7	7	7	6.75
53	26	2	3	1	4	5	6	3	4.66667	5	4	4	5	4	4.25
54	30	1	2	1	2	7	7	7	7	7	5	4	7	4	5
55	24	2	3	2	1	5	6	7	6	4	7	7	7	7	7
56	65	1	2	1	1	7	7	7	7	1	7	7	7	7	7
57	72	2	2	2	1	7	7	7	7	2	1	1	7	1	2.5
58	71	1	3	1	1	7	7	7	7	2	4	6	7	6	5.75
59	71	1	3	2	1	7	7	7	7	4	7	7	7	7	7
60	23	1	3	1	1	6	6	1	4.33333	4	7	5	6	3	5.25
61	24	2	3	1	4	5	7	2	4.66667	5	2	2	7	5	4
62	61	2	1	1	4	7	7	6	6.66667	4	5	5	7	6	5.75
63	27	1	3	2	5	5	7	3	5	4	2	5	4	3	3.5
64	41	2	3	2	3	7	7	7	7	6	5	6	7	6	6
65	20	2	3	1	2	4	7	1	4	5	7	3	7	7	6
66	65	2	2	1	1	7	7	7	7	4	4	4	4	5	4.25
67	29	1	3	2	6	6	7	6	6.33333	3	3	2	7	2	3.5
68	19	2	3	2	2	3	7	4	4.66667	6	5	5	6	2	4.5
69	26	1	3	1	4	5	4	3	4	4	4	4	5	3	4
70	67	1	3	1	1	7	7	7	7	6	7	7	7	6	6.75
71	52	2	3	1	3	7	7	7	7	3	7	6	7	6	6.5
72	26	2	2	2	5	3	7	3	4.33333	2	1	6	6	4	4.25
73	18	2	2	2	5	5	7	6	6	3	6	4	7	3	5
74	25	1	2	1	1	7	7	7	7	7	6	6	6	6	6
75	69	2	2	1	1	7	7	7	7	7	7	7	7	7	7
76	74	1	2	2	1	7	7	7	7	2	6	7	7	7	6.75
77	35	1	2	2	4	4	4	4	4	4	3	4	4	5	4
78	68	1	2	2	5	5	7	7	6.33333	4	7	6	7	5	6.25
79	18	1	2	2	3	2	3	1	2	5	1	1	1	1	1
80	32	1	3	2	2	1	5	1	2.33333	1	1	1	1	1	1
81	65	1	2	2	1	7	7	7	7	4	7	7	7	7	7
82	23	2	3	1	5	7	7	4	6	5	7	7	7	7	7
83	26	1	1	2	4	3	3	3	3	5	4	3	4	5	4
84	71	1	1	2	7	7	7	7	7	2	6	6	7	6	6.25
85	22	2	3	1	2	7	6	5	6	5	6	3	7	6	5.5
86	24	1	3	2	6	6	7	5	6	6	5	4	6	5	5
87	29	1	3	1	7	1	3	1	1.66667	3	5	3	3	1	3
88	62	2	3	1	1	6	6	7	6.33333	5	6	6	7	6	6.25
89	57	1	3	2	5	6	6	4	5.33333	5	7	7	7	7	7
90	47	1	3	2	7	1	7	1	3	1	1	1	1	1	1
91	61	1	3	1	2	7	7	5	6.33333	4	7	5	7	6	6.25
92	58	2	2	1	3	7	7	7	7	3	7	7	7	7	7
93	54	2	3	2	3	7	7	7	7	5	5	7	7	7	6.5
94	50	1	2	2	3	5	7	6	6	6	6	6	7	5	6
95	53	1	1	1	5	7	7	7	7	4	6	4	4	4	4.5
96	60	1	2	2	5	7	7	7	7	2	7	4	7	4	5.5
97	30	2	3	1	2	6	7	4	5.66667	7	5	4	7	6	5.5
98	50	2	3	2	4	7	7	7	7	6	4	4	7	7	5.5
99	18	2	3	2	1	5	6	6	5.66667	5	3	3	5	3	3.5
100	57	1	2	1	1	7	7	7	7	5	7	7	7	7	7
101	47	2	3	2	1	7	7	7	7	7	7	7	7	7	7
102	30	2	3	1	1	7	7	7	7	5	1	1	6	6	3.5
103	33	2	2	1	4	4	5	7	5.33333	4	4	3	4	4	3.75
104	22	2	3	2	1	7	7	5	6.33333	6	7	7	7	7	7
105	30	1	3	2	2	7	4	7	6	5	7	6	7	7	6.75
106	31	2	3	2	4	4	4	4	4	4	5	4	3	4	4
107	39	2	3	1	2	7	7	7	7	6	6	6	6	6	6
108	49	2	2	1	1	7	7	1	5	2	1	1	7	4	3.25
109	19	2	2	1	1	7	7	7	7	7	5	7	7	7	6.5
110	59	1	3	1	2	7	7	7	7	6	6	1	7	7	5.25
111	34	2	3	2	2	4	7	4	5	2	7	7	7	6	6.75
112	68	2	1	1	4	6	5	7	6	5	5	6	6	5	5.5
113	61	2	2	1	1	7	7	7	7	3	5	7	7	7	6.5
114	67	2	1	1	1	7	7	7	7	4	7	7	7	7	7
115	33	1	2	1	1	6	7	6	6.33333	4	6	7	6	5	6
116	34	1	3	1	1	6	3	4	4.33333	5	6	5	6	6	5.75
117	56	1	1	2	2	7	7	7	7	4	3	3	6	5	4.25
118	40	1	3	2	5	3	6	3	4	4	3	3	5	5	4
119	35	1	3	1	2	7	7	7	7	5	5	7	7	5	6
120	25	1	2	1	3	3	4	4	3.66667	5	4	3	2	4	3.25
121	57	1	2	1	1	7	7	1	5	3	5	6	7	5	5.75
122	28	1	2	1	2	6	5	4	5	5	6	5	7	5	5.75
123	70	1	3	1	7	7	7	7	7	3	4	4	5	5	4.5
124	25	2	1	2	5	3	4	4	3.66667	4	5	4	6	7	5.5
125	65	1	2	1	2	7	7	7	7	4	6	6	6	6	6
126	28	1	3	2	6	6	5	5	5.33333	5	7	7	7	7	7
127	34	2	2	2	5	5	7	7	6.33333	1	7	7	7	7	7
128	67	2	3	2	1	7	7	7	7	2	7	7	7	7	7
129	19	2	3	1	1	7	4	7	6	4	5	4	7	2	4.5
130	41	1	2	2	3	5	6	4	5	4	6	5	7	5	5.75
131	30	1	3	1	4	6	4	4	4.66667	2	2	1	3	2	2
132	19	1	3	1	2	4	6	4	4.66667	6	4	5	7	4	5
133	29	1	3	2	5	5	7	2	4.66667	2	4	4	7	2	4.25
134	26	2	2	2	7	3	4	5	4	2	2	7	5	5	4.75
135	28	1	2	2	4	4	2	3	3	4	3	3	3	3	3
136	23	2	3	2	7	7	7	7	7	1	7	7	7	7	7
137	63	1	2	2	3	6	6	6	6	4	6	6	6	6	6
138	35	1	2	2	1	7	7	4	6	6	5	4	6	5	5
139	48	1	3	2	1	7	6	6	6.33333	1	6	2	6	3	4.25
140	40	1	3	2	5	7	7	5	6.33333	3	3	4	7	6	5
141	29	1	3	1	1	4	7	7	6	4	7	4	7	5	5.75
142	32	2	3	1	3	6	5	7	6	6	7	7	7	5	6.5
143	53	2	3	1	1	7	7	7	7	7	7	7	7	7	7
144	70	1	3	1	2	7	4	7	6	2	7	6	7	7	6.75
145	32	1	3	1	2	4	5	4	4.33333	5	7	7	7	6	6.75
146	35	2	2	1	1	7	7	6	6.66667	4	5	6	7	5	5.75
147	21	2	3	1	3	5	6	5	5.33333	5	5	4	7	5	5.25
148	20	1	3	2	3	3	6	1	3.33333	5	4	4	6	3	4.25
149	44	1	3	1	5	4	4	4	4	6	3	3	3	3	3
150	50	2	2	2	5	6	6	6	6	6	4	4	6	6	5
151	31	1	3	1	1	4	7	7	6	4	1	1	5	1	2
152	26	1	2	1	2	7	7	7	7	5	5	4	7	5	5.25
153	42	1	3	2	3	7	7	7	7	7	7	7	7	7	7
154	30	1	3	2	5	3	2	3	2.66667	5	3	2	4	6	3.75
155	37	1	3	2	3	7	7	7	7	7	7	7	7	7	7
156	55	1	2	1	1	5	5	4	4.66667	5	6	4	7	5	5.5
157	33	2	3	1	1	7	7	7	7	6	5	4	7	5	5.25
158	25	1	3	1	1	7	6	6	6.33333	3	4	5	3	4	4
159	73	2	2	2	4	7	7	4	6	4	5	5	6	6	5.5
160	33	2	3	2	4	7	7	7	7	4	4	4	4	4	4
161	59	2	2	1	5	7	7	7	7	4	7	7	7	7	7
162	23	1	2	2	6	2	7	2	3.66667	4	2	1	7	1	2.75
163	49	2	3	2	5	6	7	3	5.33333	4	6	5	6	3	5
164	54	2	2	2	1	7	7	7	7	6	6	6	7	6	6.25
165	28	1	3	2	7	7	7	1	5	1	7	7	7	4	6.25
166	18	2	3	1	1	5	7	3	5	4	7	7	7	4	6.25
167	48	2	3	1	2	5	7	2	4.66667	1	4	4	7	4	4.75
168	48	2	3	1	5	3	5	1	3	2	2	2	6	3	3.25
169	28	2	3	1	1	7	7	7	7	6	7	5	7	7	6.5
170	32	1	3	1	4	5	4	5	4.66667	5	5	5	4	6	5
171	35	1	3	1	1	7	7	4	6	5	6	1	7	4	4.5
172	66	2	3	1	1	7	7	7	7	5	6	5	7	7	6.25
173	27	2	3	2	4	4	4	5	4.33333	4	4	4	4	4	4
174	34	2	3	2	5	6	6	6	6	3	5	5	5	5	5
175	61	1	1	1	7	7	7	7	7	7	1	1	7	5	3.5
176	20	1	3	1	4	5	6	6	5.66667	4	5	4	6	3	4.5
177	61	2	2	2	1	6	7	7	6.66667	7	6	4	7	7	6
178	25	1	3	1	3	2	3	1	2	1	1	2	1	1	1.25
179	59	1	3	2	2	7	7	6	6.66667	4	7	7	7	7	7
180	60	1	3	1	4	7	7	7	7	6	3	3	7	7	5
181	45	1	3	2	6	7	6	7	6.66667	1	4	3	6	4	4.25
182	62	1	3	2	2	6	7	3	5.33333	4	6	4	6	5	5.25
183	55	2	3	2	3	7	7	7	7	5	6	6	7	6	6.25
184	55	1	3	1	1	1	1	1	1	1	1	1	1	1	1
185	30	2	3	1	1	7	7	5	6.33333	1	4	1	7	6	4.5
186	67	2	2	1	4	7	4	7	6	7	7	7	7	7	7
187	32	1	2	1	4	7	7	4	6	4	7	2	7	4	5
188	36	2	3	1	1	7	7	2	5.33333	6	6	5	7	5	5.75
189	52	2	2	2	1	7	6	7	6.66667	2	7	7	7	7	7
190	18	1	3	2	3	6	4	5	5	6	5	5	4	5	4.75
191	36	2	3	2	4	5	6	5	5.33333	3	6	6	7	6	6.25
192	53	2	2	2	4	4	4	4	4	1	3	3	4	4	3.5
193	70	1	1	1	1	7	7	7	7	7	7	7	7	7	7
194	30	1	3	2	5	7	7	7	7	1	7	7	7	7	7
195	29	1	1	2	6	7	7	7	7	1	6	5	5	6	5.5
196	64	2	2	2	3	7	7	7	7	5	5	5	6	3	4.75
197	42	2	3	2	7	7	6	6	6.33333	5	6	5	7	3	5.25
198	51	2	3	2	4	6	6	6	6	5	7	3	7	5	5.5
199	55	2	3	2	2	7	7	7	7	6	6	6	6	6	6
200	50	2	3	2	1	7	7	7	7	1	4	4	4	5	4.25
201	27	2	2	2	5	6	7	5	6	6	7	2	7	5	5.25
202	69	1	2	1	2	6	7	7	6.66667	6	6	7	7	6	6.5
203	70	1	3	1	2	4	6	1	3.66667	5	6	2	7	5	5
204	22	1	3	2	5	7	7	5	6.33333	5	1	1	5	5	3
205	52	1	1	1	1	7	7	7	7	1	7	7	7	7	7
206	52	2	2	1	2	7	7	7	7	3	5	6	7	7	6.25
207	33	1	3	2	4	7	7	7	7	4	6	5	7	5	5.75
208	35	2	2	2	6	6	5	6	5.66667	1	6	6	7	5	6
209	18	2	3	2	4	4	4	4	4	4	4	4	4	4	4
210	65	2	3	1	1	7	7	7	7	7	7	7	7	7	7
211	58	2	3	2	5	7	7	7	7	2	7	7	7	7	7
212	25	2	3	1	4	6	7	7	6.66667	5	6	5	7	5	5.75
213	62	1	1	1	1	7	7	7	7	1	7	7	7	7	7
214	20	1	3	1	2	7	7	3	5.66667	6	6	5	7	7	6.25
215	53	2	3	1	2	6	7	1	4.66667	5	4	3	7	3	4.25
216	63	1	2	2	2	7	7	7	7	5	5	6	5	3	4.75
217	51	1	3	1	1	7	7	7	7	5	6	2	7	6	5.25
218	48	2	3	2	7	5	7	5	5.66667	5	6	6	6	6	6
219	60	1	3	2	6	7	7	6	6.66667	4	5	4	7	5	5.25
220	62	2	2	2	4	6	7	3	5.33333	6	5	1	7	1	3.5
221	57	1	1	2	1	7	7	7	7	1	7	7	7	7	7
222	28	1	3	1	6	7	7	7	7	2	7	7	7	7	7
223	27	2	3	2	5	7	7	1	5	4	5	2	7	4	4.5
224	34	2	2	1	1	7	7	7	7	4	7	7	7	7	7
225	43	1	3	1	1	7	7	4	6	5	3	3	7	6	4.75
226	38	2	2	2	1	7	7	7	7	5	4	4	7	5	5
227	53	2	3	1	1	7	7	6	6.66667	6	7	6	7	5	6.25
228	74	1	3	1	1	7	7	7	7	1	7	7	7	7	7
229	35	2	3	2	4	7	7	7	7	5	7	7	7	7	7
230	23	2	3	2	4	5	6	6	5.66667	5	1	3	7	3	3.5
231	52	2	1	1	2	6	7	4	5.66667	1	6	7	7	7	6.75
232	25	1	3	1	4	7	7	6	6.66667	6	7	7	7	7	7
233	60	2	3	1	1	7	7	7	7	2	5	1	7	5	4.5
234	62	2	1	1	1	7	7	7	7	3	7	4	7	7	6.25
235	51	1	3	1	1	7	7	7	7	5	7	7	7	7	7
236	56	1	2	1	2	7	7	7	7	5	7	7	7	7	7
237	41	1	2	2	1	7	7	7	7	6	7	5	7	6	6.25
238	29	2	2	2	3	5	7	4	5.33333	5	3	5	7	4	4.75
239	57	1	3	1	2	3	5	3	3.66667	4	5	5	6	4	5
240	33	1	3	2	4	7	6	7	6.66667	4	7	5	7	6	6.25
241	55	1	3	1	1	7	7	7	7	4	7	7	7	7	7
242	51	2	2	1	1	7	7	7	7	5	7	7	7	7	7
243	38	2	3	1	1	7	7	4	6	2	1	1	4	1	1.75
244	26	1	2	1	1	6	2	3	3.66667	3	5	4	6	2	4.25
245	35	2	3	1	1	5	6	5	5.33333	4	6	5	6	5	5.5
246	44	1	3	2	7	7	7	7	7	4	4	4	7	7	5.5
247	44	2	3	2	7	7	7	3	5.66667	7	1	7	6	1	3.75
248	34	1	3	1	3	5	7	2	4.66667	2	3	4	7	4	4.5
249	50	1	3	2	4	6	6	7	6.33333	4	7	5	7	6	6.25
250	33	1	3	1	2	5	6	5	5.33333	5	6	3	6	4	4.75
251	51	1	3	1	1	7	7	6	6.66667	5	7	7	7	7	7
252	52	2	2	2	3	7	7	7	7	5	7	7	7	7	7
253	64	2	2	1	1	7	7	6	6.66667	5	6	4	6	7	5.75
254	62	2	3	1	5	7	7	7	7	5	7	3	7	7	6
255	27	2	2	2	4	7	7	5	6.33333	5	4	4	4	4	4
256	65	2	3	2	5	5	6	6	5.66667	6	6	6	6	6	6
257	64	1	1	2	1	7	7	7	7	5	6	6	6	6	6
258	57	1	3	1	4	1	7	1	3	1	1	1	1	1	1
259	42	1	2	2	6	6	6	5	5.66667	3	7	7	7	6	6.75
260	34	2	3	2	5	6	7	6	6.33333	5	5	5	7	5	5.5
261	64	1	2	2	1	7	7	7	7	7	7	7	7	7	7
262	66	1	1	2	6	6	7	6	6.33333	3	6	5	6	5	5.5
263	25	1	3	1	5	5	5	3	4.33333	2	6	6	7	7	6.5
264	22	2	3	1	2	6	6	6	6	6	6	5	5	5	5.25
265	51	2	3	2	1	6	7	7	6.66667	7	7	7	7	7	7
266	32	2	3	1	2	6	6	5	5.66667	6	6	3	6	5	5
267	51	1	2	2	2	6	7	7	6.66667	4	7	6	7	5	6.25
268	67	2	1	2	1	4	4	4	4	2	3	3	3	3	3
269	60	1	2	1	1	7	7	7	7	6	5	5	7	7	6
270	31	2	2	2	4	5	7	5	5.66667	4	1	1	5	4	2.75
271	72	2	2	2	7	7	7	7	7	7	7	7	7	7	7
272	66	1	2	2	2	7	7	7	7	4	7	7	7	7	7
273	37	2	2	2	5	7	6	6	6.33333	5	5	5	7	5	5.5
274	55	1	1	1	1	7	7	1	5	5	7	6	7	7	6.75
275	54	1	3	2	4	7	7	4	6	7	7	7	7	6	6.75
276	66	2	3	2	2	7	7	7	7	5	7	5	7	6	6.25
277	40	1	3	1	5	6	3	6	5	5	5	5	6	5	5.25
278	35	2	3	2	4	6	7	4	5.66667	2	6	4	7	5	5.5
279	55	1	2	2	4	1	7	1	3	1	3	3	3	1	2.5
280	41	1	2	2	4	2	4	2	2.66667	4	5	5	6	3	4.75
281	46	1	3	2	5	1	1	1	1	1	7	1	7	1	4
282	60	2	2	2	4	7	7	7	7	3	5	5	7	7	6
283	29	2	2	1	4	2	7	1	3.33333	1	1	1	1	1	1
284	47	2	3	2	4	6	6	4	5.33333	5	4	4	6	4	4.5
285	62	2	3	1	1	7	7	7	7	6	5	5	7	5	5.5
286	28	2	3	2	5	1	6	1	2.66667	2	3	1	3	1	2
287	35	2	3	2	5	3	3	3	3	3	2	3	4	3	3
288	54	2	2	2	4	4	5	4	4.33333	5	6	6	7	6	6.25
289	30	2	3	2	1	7	7	7	7	1	7	7	7	7	7
290	44	2	3	1	4	7	7	7	7	7	1	7	7	7	5.5
291	23	2	3	2	2	4	7	4	5	4	7	5	7	4	5.75
292	33	2	3	1	3	5	7	1	4.33333	4	3	6	6	3	4.5
293	72	1	3	1	4	2	2	2	2	3	6	7	5	1	4.75
294	65	2	2	2	1	7	7	7	7	4	5	5	6	5	5.25
295	38	2	3	1	1	2	7	2	3.66667	7	7	7	6	1	5.25
296	45	2	3	1	1	6	5	3	4.66667	3	4	4	4	4	4
297	61	2	2	2	2	5	7	6	6	6	7	6	7	6	6.5
298	50	1	3	1	1	7	7	7	7	6	7	7	7	7	7
299	29	2	3	2	5	5	7	5	5.66667	5	7	7	6	5	6.25
300	28	1	3	1	2	7	7	7	7	2	6	5	5	6	5.5
301	46	2	3	2	6	4	7	1	4	2	1	1	2	1	1.25
302	22	2	3	2	5	7	6	7	6.66667	6	6	5	6	3	5
303	42	1	3	2	6	6	6	7	6.33333	6	7	5	7	6	6.25
304	24	2	3	2	4	6	7	4	5.66667	4	4	5	6	4	4.75
305	51	1	3	1	3	7	7	4	6	5	5	5	7	5	5.5
306	40	2	2	1	6	1	1	2	1.33333	2	1	1	1	1	1
307	29	1	3	1	5	6	7	7	6.66667	4	7	5	7	6	6.25
308	60	2	1	1	4	6	6	6	6	3	6	7	6	4	5.75
309	69	1	3	1	2	7	7	7	7	2	6	6	7	6	6.25
310	66	1	2	1	3	6	6	5	5.66667	6	6	7	7	5	6.25
311	32	1	3	2	1	4	7	1	4	1	1	1	1	1	1
312	32	2	2	2	5	6	7	6	6.33333	5	7	7	7	6	6.75
313	31	1	3	2	7	7	7	7	7	7	7	7	7	7	7
314	55	2	2	1	1	7	7	6	6.66667	3	3	5	7	5	5
315	62	1	3	2	6	5	7	5	5.66667	2	1	1	5	2	2.25
316	60	1	2	1	1	7	7	7	7	7	7	7	7	7	7
317	71	1	1	1	1	7	7	7	7	1	2	2	5	3	3
318	53	2	2	2	4	7	7	7	7	4	7	7	7	7	7
319	71	1	1	1	1	7	7	7	7	7	7	1	7	1	4
320	58	2	2	1	5	7	7	7	7	4	7	4	7	4	5.5
321	19	1	3	2	2	7	7	7	7	6	7	6	7	4	6
322	40	1	3	2	6	3	6	5	4.66667	5	6	4	5	3	4.5
323	55	2	1	1	1	7	7	7	7	3	7	7	5	7	6.5
324	45	2	3	2	6	5	6	2	4.33333	2	4	4	4	2	3.5
325	65	2	3	1	5	7	7	7	7	3	7	4	7	7	6.25
326	46	2	3	1	1	7	7	7	7	5	6	5	7	5	5.75
327	67	1	3	1	2	7	7	7	7	2	2	2	7	4	3.75
328	29	1	3	2	4	3	5	1	3	3	3	3	5	1	3
329	34	1	1	1	2	5	5	3	4.33333	4	5	3	6	5	4.75
330	25	2	3	1	6	5	7	3	5	4	3	3	7	5	4.5
331	68	1	3	2	2	5	7	4	5.33333	5	7	7	6	6	6.5
332	66	2	3	1	1	7	7	7	7	2	7	7	7	6	6.75
333	60	1	2	1	1	7	7	7	7	4	7	7	7	7	7
334	64	1	3	1	4	4	4	1	3	1	1	1	1	1	1
335	64	1	1	1	2	6	7	6	6.33333	5	5	4	7	7	5.75
336	32	2	3	1	2	7	7	7	7	4	6	6	6	5	5.75
337	51	1	3	1	2	1	5	1	2.33333	5	1	1	6	1	2.25
338	59	2	2	1	1	7	7	7	7	4	3	4	6	6	4.75
339	24	2	3	2	4	5	5	4	4.66667	1	3	6	7	1	4.25
340	58	1	2	2	3	7	7	7	7	6	5	6	7	6	6
341	37	2	3	1	2	7	7	4	6	5	6	7	7	6	6.5
342	22	1	3	2	6	7	7	6	6.66667	7	7	7	6	5	6.25
343	68	1	2	1	4	7	7	7	7	5	7	7	7	7	7
344	53	1	3	2	2	6	7	6	6.33333	4	3	2	5	5	3.75
345	38	2	3	2	1	7	7	5	6.33333	5	4	5	7	5	5.25
346	66	2	1	2	1	7	7	7	7	4	4	5	7	5	5.25
347	27	1	3	1	1	6	7	3	5.33333	6	7	7	7	7	7
348	65	2	2	2	1	6	7	4	5.66667	4	7	7	7	7	7
349	50	1	2	2	5	6	7	1	4.66667	4	7	7	7	6	6.75
350	30	1	3	1	5	2	3	3	2.66667	5	6	3	6	1	4
351	57	1	3	2	5	7	7	7	7	4	6	6	7	5	6
352	62	2	2	1	2	7	6	6	6.33333	5	7	6	7	6	6.5
353	25	1	3	2	5	6	6	5	5.66667	6	7	5	7	5	6
354	49	2	2	2	3	7	7	7	7	4	5	5	5	5	5
355	61	2	3	1	1	7	7	7	7	5	5	5	7	7	6
356	50	1	3	2	7	5	7	4	5.33333	1	7	7	7	7	7
357	65	1	1	1	1	5	7	6	6	4	6	5	6	7	6
358	30	2	3	1	4	7	7	7	7	2	7	7	7	6	6.75
359	62	1	3	2	4	7	7	5	6.33333	4	5	5	7	5	5.5
360	48	2	3	1	1	6	7	7	6.66667	5	7	7	7	7	7
361	65	1	2	1	1	7	7	7	7	5	7	5	7	7	6.5
362	66	2	2	2	4	7	7	3	5.66667	4	7	7	7	7	7
363	49	2	3	1	4	7	7	7	7	3	7	7	7	7	7
364	73	1	1	2	4	7	7	7	7	4	7	7	7	4	6.25
365	27	2	3	1	5	5	5	6	5.33333	6	4	4	5	5	4.5
366	61	2	3	2	2	7	7	7	7	7	7	7	7	7	7
367	61	2	2	2	6	7	7	7	7	4	7	7	7	7	7
368	56	2	2	1	4	7	7	7	7	4	7	7	7	7	7
369	35	2	1	2	1	7	7	7	7	1	7	7	7	7	7
370	61	1	1	2	1	7	7	7	7	1	2	1	7	2	3
371	55	2	3	2	4	7	7	7	7	6	7	6	7	7	6.75
372	32	1	2	1	4	6	7	5	6	3	2	2	3	3	2.5
373	34	2	1	2	2	6	7	7	6.66667	3	2	6	2	5	3.75
374	19	1	3	2	4	4	4	4	4	4	4	4	4	4	4
375	21	2	3	2	4	7	7	4	6	4	2	2	7	2	3.25
376	21	1	3	1	1	3	3	3	3	4	4	4	3	4	3.75
377	28	1	3	1	3	4	4	4	4	4	3	2	4	4	3.25
378	55	2	3	1	1	7	7	7	7	4	7	1	7	7	5.5
379	62	1	1	1	2	5	6	7	6	5	3	2	6	3	3.5
380	60	1	3	1	1	7	7	3	5.66667	1	7	7	7	7	7
381	22	1	3	1	6	7	6	7	6.66667	4	4	5	5	5	4.75
382	48	2	3	2	2	7	7	6	6.66667	5	7	4	7	5	5.75
383	40	1	3	1	7	7	7	1	5	1	1	7	7	1	4
384	52	1	1	1	1	7	7	7	7	7	7	7	7	7	7
385	24	1	3	2	7	7	7	7	7	2	5	3	7	7	5.5
386	65	1	2	1	3	7	7	7	7	4	4	4	6	5	4.75
387	70	1	1	1	4	4	7	6	5.66667	5	4	4	5	5	4.5
388	46	1	3	2	3	7	7	1	5	7	7	4	7	4	5.5
389	29	1	3	1	6	7	7	4	6	2	4	5	7	5	5.25
390	50	1	2	2	4	6	7	5	6	5	5	6	7	5	5.75
391	42	1	3	2	2	7	7	7	7	7	7	6	7	7	6.75
392	34	2	3	2	4	2	5	2	3	3	3	3	6	3	3.75
393	40	2	3	1	1	7	7	7	7	4	4	6	5	7	5.5
394	47	1	2	1	1	7	7	7	7	5	7	6	7	6	6.5
395	47	2	3	2	4	5	7	4	5.33333	3	7	7	7	7	7
396	50	2	1	1	3	4	5	2	3.66667	3	4	5	7	5	5.25
397	54	1	3	2	5	7	7	7	7	5	6	3	7	6	5.5
398	67	1	2	1	2	5	5	6	5.33333	4	4	5	7	5	5.25
399	57	1	2	2	5	6	7	4	5.66667	6	6	6	7	7	6.5
400	67	2	1	2	4	7	7	7	7	2	2	2	7	6	4.25
401	64	2	2	1	5	7	7	5	6.33333	5	7	7	7	6	6.75
402	54	2	2	2	1	7	7	7	7	7	7	7	7	7	7
403	66	1	2	1	1	7	7	7	7	6	4	3	7	6	5
404	34	1	3	2	5	4	6	2	4	3	7	3	7	3	5
405	52	2	3	1	2	7	7	5	6.33333	4	7	7	7	7	7
406	51	1	3	2	1	7	7	7	7	7	6	4	6	6	5.5
407	66	1	2	1	1	7	7	6	6.66667	6	7	6	7	6	6.5
408	39	2	3	1	1	7	7	7	7	6	7	7	7	7	7
409	50	2	3	2	3	7	7	1	5	3	7	7	7	7	7
410	44	2	3	1	1	7	7	7	7	4	4	3	6	5	4.5
411	68	2	3	1	2	7	7	6	6.66667	4	5	7	7	6	6.25
412	63	2	2	1	3	7	7	5	6.33333	2	5	5	7	5	5.5
413	21	2	2	1	4	5	4	4	4.33333	4	5	3	5	3	4
414	68	1	3	1	1	7	7	7	7	2	7	7	7	7	7
415	43	1	3	2	1	5	5	4	4.66667	7	4	4	4	5	4.25
416	23	1	3	2	4	4	4	3	3.66667	3	2	4	3	3	3
417	19	2	3	2	3	6	7	5	6	4	5	7	4	2	4.5
418	19	1	3	1	2	7	4	7	6	3	1	5	5	3	3.5
419	42	1	3	1	7	1	7	1	3	1	1	1	1	1	1
420	33	2	3	1	1	7	7	7	7	3	4	5	4	5	4.5
421	68	1	3	2	6	7	7	7	7	2	2	3	7	6	4.5
422	21	1	3	2	5	4	4	2	3.33333	5	5	2	5	2	3.5
423	52	1	3	2	5	6	7	5	6	6	4	4	6	5	4.75
424	28	1	3	1	1	7	7	7	7	2	7	7	7	6	6.75
425	74	2	3	2	1	7	7	1	5	4	7	4	7	7	6.25
426	69	2	3	1	2	7	7	7	7	4	4	4	4	7	4.75
427	31	2	2	1	4	2	4	4	3.33333	1	3	1	5	1	2.5
428	51	2	3	2	7	7	7	7	7	7	4	7	7	7	6.25
429	67	2	3	1	1	7	7	7	7	4	4	6	4	6	5
430	28	2	3	2	5	7	7	7	7	5	4	4	6	5	4.75
431	71	1	1	1	3	6	7	7	6.66667	4	7	7	7	7	7
432	36	1	3	2	4	7	7	7	7	5	2	2	6	4	3.5
433	43	2	1	2	4	4	4	4	4	4	4	4	4	4	4
434	56	2	2	1	2	7	7	5	6.33333	4	2	2	6	3	3.25
435	67	2	2	2	3	7	7	6	6.66667	5	6	6	6	6	6
436	66	1	2	1	2	7	7	7	7	4	6	6	5	5	5.5
437	24	1	1	1	5	6	6	6	6	5	6	6	6	6	6
438	49	2	2	2	2	5	7	3	5	4	7	6	7	5	6.25
439	18	2	3	1	2	4	6	3	4.33333	5	3	3	5	4	3.75
440	39	2	3	2	4	7	7	4	6	4	4	4	7	5	5
441	22	2	3	2	4	7	7	7	7	4	5	5	4	5	4.75
442	63	1	2	2	6	7	7	7	7	5	7	7	7	7	7
443	67	2	2	1	4	4	7	1	4	2	7	7	7	5	6.5
444	28	1	3	1	1	7	7	7	7	1	1	7	7	1	4
445	46	2	3	2	6	7	7	7	7	4	5	5	6	5	5.25
446	54	2	2	1	1	7	7	7	7	7	5	7	7	7	6.5
447	54	2	2	1	1	7	7	7	7	2	6	6	7	7	6.5
448	50	2	2	2	2	6	6	7	6.33333	6	6	6	6	6	6
449	46	2	3	1	4	7	7	7	7	7	6	1	7	5	4.75
450	44	1	2	2	3	2	6	2	3.33333	3	2	2	2	3	2.25
451	54	2	2	2	2	7	7	7	7	1	5	4	7	6	5.5
452	58	1	2	2	3	4	4	5	4.33333	3	4	4	5	4	4.25
453	41	2	1	2	4	3	6	1	3.33333	2	4	4	4	1	3.25
454	42	2	3	2	7	4	5	1	3.33333	3	5	5	5	6	5.25
455	37	1	3	2	6	7	7	7	7	2	6	6	7	6	6.25
456	63	2	1	2	1	7	7	7	7	4	7	3	7	4	5.25
457	67	2	3	2	2	7	7	7	7	4	4	6	7	7	6
458	31	1	3	1	1	7	7	7	7	5	5	3	5	4	4.25
459	27	2	3	2	4	2	5	4	3.66667	5	2	5	4	3	3.5
460	20	2	2	1	2	6	6	4	5.33333	5	4	5	5	4	4.5
461	66	1	3	2	1	7	7	7	7	4	7	7	7	7	7
462	47	2	3	2	3	6	7	7	6.66667	3	6	5	6	6	5.75
463	39	1	1	1	4	7	7	7	7	4	3	4	7	5	4.75
464	69	1	2	1	2	7	7	7	7	7	7	3	7	7	6
465	57	2	2	1	3	7	7	6	6.66667	5	2	2	6	5	3.75
466	44	1	3	1	3	1	2	5	2.66667	3	2	2	1	3	2
467	52	1	3	1	4	7	7	6	6.66667	2	4	7	7	5	5.75
468	25	2	2	1	1	5	5	3	4.33333	4	5	4	5	4	4.5
469	68	1	3	2	2	6	7	7	6.66667	6	7	7	7	7	7
470	66	2	2	2	4	7	7	7	7	2	6	7	7	7	6.75
471	65	1	1	2	3	6	6	7	6.33333	3	5	6	6	2	4.75
472	24	2	3	1	4	7	7	4	6	6	7	7	7	7	7
473	45	1	3	2	5	7	7	7	7	5	6	6	6	6	6
474	48	1	1	2	4	5	5	2	4	4	4	4	4	4	4
475	57	1	2	1	1	7	7	7	7	6	4	4	7	5	5
476	32	1	3	1	1	3	2	2	2.33333	3	1	1	5	2	2.25
477	19	1	3	1	1	2	7	5	4.66667	4	4	2	1	3	2.5
478	47	2	2	1	1	7	7	5	6.33333	5	4	5	7	4	5
479	55	2	3	2	4	7	7	7	7	4	4	4	7	4	4.75
480	27	1	3	1	2	7	4	7	6	4	3	3	3	3	3
481	65	1	1	2	1	6	7	7	6.66667	5	7	4	7	4	5.5
482	65	2	3	2	1	7	7	7	7	6	4	7	7	7	6.25
483	39	2	2	1	1	4	4	4	4	4	7	6	7	5	6.25
484	47	1	3	1	1	1	1	1	1	1	1	1	1	1	1
485	25	2	2	1	2	5	7	4	5.33333	3	7	7	7	5	6.5
486	51	2	1	2	4	6	6	7	6.33333	2	2	2	2	2	2
487	22	2	3	2	5	7	7	5	6.33333	7	2	5	7	7	5.25
488	39	2	3	1	2	6	7	7	6.66667	3	5	5	7	5	5.5
489	71	1	2	2	5	6	7	4	5.66667	4	1	1	7	4	3.25
490	51	1	2	2	1	7	7	7	7	5	7	7	7	7	7
491	44	1	2	2	5	2	3	1	2	3	5	5	6	2	4.5
492	25	2	3	1	1	3	7	4	4.66667	1	7	7	7	3	6
493	68	2	1	2	3	6	6	7	6.33333	4	4	5	7	5	5.25
494	46	1	3	1	4	4	4	4	4	5	5	5	5	5	5
495	34	1	3	1	1	7	7	3	5.66667	5	7	1	7	4	4.75
496	37	2	1	1	2	3	3	2	2.66667	5	6	4	6	3	4.75
497	61	1	1	2	6	3	7	7	5.66667	2	5	5	6	6	5.5
498	65	1	3	2	3	5	5	2	4	3	4	4	7	5	5
499	49	2	3	2	7	4	6	4	4.66667	5	5	5	6	2	4.5
500	66	1	3	1	1	6	7	4	5.66667	5	6	6	5	4	5.25
501	24	2	3	2	3	6	7	6	6.33333	4	7	7	7	6	6.75
502	21	2	3	2	3	7	7	7	7	4	1	2	1	2	1.5
503	59	1	3	2	2	7	7	5	6.33333	2	4	4	6	6	5
504	52	2	3	1	2	7	7	7	7	5	5	6	7	6	6
505	59	1	2	1	1	7	7	7	7	5	7	7	7	7	7
506	46	1	3	1	3	5	5	6	5.33333	6	2	2	6	5	3.75
507	32	2	2	2	5	7	7	7	7	7	2	1	7	3	3.25
508	30	2	2	1	3	3	4	3	3.33333	5	4	5	6	5	5
509	64	1	3	2	2	6	6	6	6	2	7	5	7	5	6
510	42	1	1	1	1	1	1	1	1	1	1	1	1	1	1
511	59	1	3	1	2	4	7	6	5.66667	4	5	3	6	4	4.5
512	54	2	3	1	4	7	7	7	7	2	2	3	4	5	3.5
513	38	1	3	2	7	3	4	1	2.66667	1	4	1	3	1	2.25
514	61	2	3	2	4	7	7	7	7	4	7	7	7	7	7
515	20	2	3	1	3	7	7	6	6.66667	7	7	7	7	7	7
516	35	1	2	2	2	7	5	5	5.66667	2	6	6	5	5	5.5
517	30	1	3	2	1	7	7	7	7	5	6	6	5	2	4.75
518	73	2	3	2	4	4	6	4	4.66667	4	4	5	6	5	5
519	48	1	3	1	3	7	7	4	6	3	5	5	7	3	5
520	28	2	3	2	5	4	5	4	4.33333	4	5	4	5	4	4.5
521	30	2	3	2	5	7	7	7	7	2	7	4	7	4	5.5
522	51	1	2	2	6	5	7	5	5.66667	2	2	2	6	2	3
523	54	1	3	2	4	5	7	7	6.33333	4	2	4	6	5	4.25
524	43	1	2	2	2	7	7	7	7	6	7	7	7	7	7
525	43	1	3	2	1	4	4	1	3	1	4	4	4	4	4
526	34	2	3	2	7	5	5	4	4.66667	5	6	6	6	6	6
527	59	1	3	1	1	7	7	1	5	5	6	4	7	6	5.75
528	66	1	3	2	4	5	7	5	5.66667	3	7	2	7	3	4.75
529	29	1	2	2	7	6	7	7	6.66667	3	6	6	7	4	5.75
530	41	1	2	1	4	7	7	6	6.66667	5	5	5	6	3	4.75
531	20	1	3	1	5	4	5	7	5.33333	7	7	5	7	5	6
532	57	1	2	2	5	5	4	6	5	3	5	4	5	4	4.5
533	63	2	3	1	1	7	7	7	7	1	7	7	6	6	6.5
534	49	2	2	2	4	6	6	3	5	5	4	3	6	4	4.25
535	43	2	3	2	1	7	7	7	7	4	7	7	7	7	7
536	32	1	3	1	1	7	7	6	6.66667	4	7	7	7	7	7
537	66	2	2	1	1	7	7	7	7	5	4	4	7	5	5
538	44	1	3	1	1	6	7	7	6.66667	4	7	7	7	6	6.75
539	42	1	2	1	1	7	7	3	5.66667	4	4	3	7	3	4.25
540	40	1	2	2	7	1	7	1	3	1	1	1	4	1	1.75
541	34	2	2	2	2	7	7	7	7	5	7	5	7	6	6.25
542	27	1	2	2	4	4	4	5	4.33333	4	3	5	5	5	4.5
543	27	1	3	1	2	7	7	5	6.33333	6	2	5	4	3	3.5
544	67	1	3	1	4	7	7	7	7	4	2	3	7	7	4.75
545	45	2	1	1	2	7	7	7	7	6	3	3	7	5	4.5
546	26	2	3	2	6	6	7	4	5.66667	5	6	7	6	5	6
547	56	1	2	2	1	7	7	7	7	3	1	1	4	5	2.75
548	63	1	2	2	4	7	7	6	6.66667	6	7	7	7	7	7
549	21	2	2	2	4	4	4	4	4	4	4	4	4	4	4
550	42	2	3	2	7	7	7	1	5	6	4	4	7	7	5.5
551	51	2	3	1	1	7	7	7	7	7	7	7	7	7	7
552	34	1	3	2	5	5	6	4	5	5	6	4	7	4	5.25
553	32	2	3	2	6	3	7	3	4.33333	2	2	2	5	3	3
554	20	1	1	2	1	6	4	5	5	3	4	5	5	1	3.75
555	45	1	2	2	7	7	7	7	7	4	5	6	7	6	6
556	57	1	1	2	4	6	6	7	6.33333	4	6	6	6	6	6
557	25	2	3	2	3	5	6	3	4.66667	4	5	2	7	4	4.5
558	52	2	3	1	1	7	7	5	6.33333	6	7	7	7	7	7
559	35	1	2	1	6	7	5	6	6	3	7	7	7	6	6.75
560	30	2	3	2	4	7	7	1	5	1	1	3	1	7	3
561	68	2	3	1	1	7	7	7	7	7	7	7	7	7	7
562	28	2	3	2	5	5	5	4	4.66667	4	3	2	6	2	3.25
563	41	1	3	1	2	7	7	7	7	2	2	6	2	2	3
564	52	2	1	1	5	7	7	7	7	1	3	7	7	7	6
565	56	1	3	1	3	7	7	7	7	2	1	1	7	4	3.25
566	19	2	3	1	2	4	5	3	4	5	3	2	6	6	4.25
567	62	1	2	1	5	5	4	1	3.33333	1	2	2	5	1	2.5
568	32	1	3	1	1	7	7	7	7	6	7	7	7	7	7
569	58	2	1	1	1	7	7	7	7	2	4	6	7	3	5
570	59	2	2	2	7	7	7	7	7	7	7	7	7	7	7
571	64	2	3	2	2	6	6	5	5.66667	6	1	1	6	3	2.75
572	18	2	3	1	2	7	7	7	7	7	7	7	7	7	7
573	18	1	2	2	3	6	3	5	4.66667	5	6	2	6	3	4.25
574	29	2	3	1	3	7	7	7	7	4	7	6	7	4	6
575	31	2	2	2	1	7	7	7	7	5	5	6	7	5	5.75
576	69	1	1	1	3	7	7	4	6	4	7	7	7	4	6.25
577	32	1	3	1	1	7	4	4	5	6	7	6	7	6	6.5
578	67	1	3	2	5	7	7	6	6.66667	5	5	4	7	6	5.5
579	36	1	1	1	1	7	7	2	5.33333	7	7	7	7	7	7
580	20	2	3	1	3	7	7	5	6.33333	5	4	7	7	7	6.25
581	44	2	2	2	3	6	4	6	5.33333	7	4	7	7	6	6
582	73	1	3	2	2	6	6	7	6.33333	5	6	1	6	6	4.75
583	51	2	3	1	4	7	7	7	7	4	1	4	7	5	4.25
584	51	2	2	2	6	7	7	4	6	5	4	6	7	5	5.5
585	60	1	1	1	4	7	6	7	6.66667	4	5	5	6	5	5.25
586	52	1	3	2	3	7	7	5	6.33333	5	3	4	6	5	4.5
587	36	2	1	1	7	3	5	5	4.33333	4	5	3	5	3	4
588	46	1	2	2	4	6	7	5	6	3	7	5	7	4	5.75
589	64	1	2	2	1	7	7	7	7	6	7	7	7	7	7
590	24	1	3	2	3	7	7	7	7	5	5	5	7	7	6
591	50	1	3	2	6	7	7	7	7	4	4	5	7	4	5
592	55	2	2	2	4	2	4	1	2.33333	2	2	1	4	1	2
593	27	1	3	2	5	5	7	4	5.33333	3	4	5	7	5	5.25
594	28	2	3	2	6	6	5	2	4.33333	6	3	5	6	4	4.5
595	18	1	3	1	5	5	6	4	5	5	5	6	4	6	5.25
596	65	1	1	2	3	7	7	6	6.66667	3	2	6	7	6	5.25
597	63	2	2	1	1	7	7	7	7	6	7	7	7	7	7
598	50	2	2	1	5	7	7	7	7	5	5	5	6	4	5
599	66	1	3	1	4	5	7	5	5.66667	2	5	2	6	2	3.75
600	20	2	2	1	2	3	5	1	3	4	7	4	7	4	5.5
601	19	1	3	2	5	7	7	1	5	2	6	1	5	1	3.25
602	31	1	3	1	3	6	7	5	6	5	7	6	7	5	6.25
603	69	2	1	2	1	7	7	7	7	6	7	7	7	7	7
604	37	2	3	1	1	6	7	2	5	6	7	7	7	7	7
605	42	2	3	1	1	7	7	7	7	7	7	7	7	7	7
606	52	1	3	1	2	7	7	7	7	4	4	6	7	5	5.5
607	32	1	3	1	5	5	5	5	5	5	5	5	6	4	5
608	47	1	3	1	2	5	5	4	4.66667	5	4	4	4	4	4
609	53	2	3	2	2	7	7	7	7	6	6	5	7	7	6.25
610	67	1	2	2	2	7	6	6	6.33333	5	6	6	7	5	6
611	21	2	3	1	2	5	4	6	5	5	5	3	5	3	4
612	43	2	3	2	6	5	7	1	4.33333	2	5	3	7	4	4.75
613	59	2	2	2	3	7	7	7	7	6	5	6	6	5	5.5
614	20	1	3	1	5	4	4	4	4	6	4	4	3	5	4
615	57	2	3	2	3	7	7	1	5	6	7	7	7	7	7
616	25	2	3	2	3	7	7	7	7	5	7	7	7	7	7
617	42	1	2	1	2	7	7	7	7	7	7	6	7	6	6.5
618	73	1	3	2	6	7	7	7	7	4	4	3	5	3	3.75
619	63	2	1	1	1	7	7	1	5	5	7	7	7	7	7
620	71	1	3	1	1	7	7	7	7	3	7	7	7	7	7
621	56	1	1	1	5	1	6	1	2.66667	1	1	1	7	1	2.5
622	26	2	3	1	2	7	6	7	6.66667	5	5	3	7	5	5
623	18	2	3	1	1	3	7	3	4.33333	5	6	1	6	3	4
624	50	1	2	1	5	7	7	7	7	3	5	2	7	3	4.25
625	72	1	3	2	5	6	7	7	6.66667	4	5	5	7	3	5
626	50	2	2	1	1	7	7	7	7	6	6	7	7	5	6.25
627	65	1	3	1	1	7	7	7	7	6	7	7	7	7	7
628	74	2	1	1	3	7	7	7	7	5	7	7	7	7	7
629	66	1	3	1	3	7	6	6	6.33333	4	7	1	6	2	4
630	59	1	3	1	1	7	7	7	7	4	7	7	7	7	7
631	27	1	3	2	5	3	7	3	4.33333	6	6	6	5	3	5
632	44	2	3	1	1	7	7	7	7	6	7	5	7	7	6.5
633	32	1	2	2	4	6	3	1	3.33333	2	4	2	6	4	4
634	33	1	3	1	1	7	7	7	7	2	7	7	7	7	7
635	34	2	3	2	3	5	5	2	4	3	6	5	5	3	4.75
636	69	2	2	2	1	7	7	7	7	7	7	7	7	7	7
637	66	1	2	2	2	7	7	7	7	7	7	1	7	7	5.5
638	21	1	3	1	1	7	7	7	7	5	7	7	7	7	7
639	61	1	3	1	3	7	7	7	7	3	5	6	5	4	5
640	68	1	2	2	3	3	6	5	4.66667	6	4	5	7	6	5.5
641	34	2	3	2	7	6	4	1	3.66667	2	1	1	4	1	1.75
642	47	1	3	2	5	5	5	4	4.66667	3	6	5	6	5	5.5
643	43	1	3	2	4	5	5	4	4.66667	5	4	4	5	5	4.5
644	39	2	3	2	5	7	7	7	7	6	7	6	7	6	6.5
645	33	1	3	1	1	5	7	4	5.33333	2	3	1	5	2	2.75
646	39	1	2	2	3	2	6	2	3.33333	5	6	3	7	3	4.75
647	32	2	2	1	4	4	7	3	4.66667	5	6	6	6	5	5.75
648	34	1	3	1	2	7	7	6	6.66667	6	5	3	7	3	4.5
649	31	2	3	2	4	7	7	6	6.66667	3	7	6	7	5	6.25
650	19	1	3	2	4	7	7	7	7	6	7	7	7	7	7
651	56	1	3	1	1	6	7	7	6.66667	4	6	6	5	7	6
652	49	2	2	2	3	4	4	4	4	4	7	3	6	5	5.25
653	20	1	3	1	2	6	6	7	6.33333	4	5	5	5	2	4.25
654	54	2	2	1	4	7	6	6	6.33333	5	4	6	7	6	5.75
655	44	2	3	2	3	7	7	7	7	6	2	2	7	3	3.5
656	48	1	2	1	2	6	7	1	4.66667	2	4	5	7	6	5.5
657	66	1	3	2	6	6	7	4	5.66667	4	7	6	7	5	6.25
658	40	1	3	2	7	3	7	2	4	5	4	1	7	1	3.25
659	67	2	2	1	3	7	7	6	6.66667	5	5	6	7	5	5.75
660	53	1	2	2	1	7	7	7	7	3	6	5	7	4	5.5
661	18	1	3	1	5	5	5	5	5	7	7	7	7	5	6.5
662	34	1	2	1	6	3	4	4	3.66667	4	3	4	4	3	3.5
663	36	1	3	2	6	5	6	2	4.33333	5	5	4	5	4	4.5
664	56	1	2	2	7	5	6	4	5	3	4	1	6	3	3.5
665	45	1	3	1	1	6	7	6	6.33333	5	6	6	7	5	6
666	39	2	3	1	1	7	7	7	7	7	7	7	7	7	7
667	48	1	2	1	3	7	7	1	5	4	7	7	7	5	6.5
668	50	2	2	2	1	7	7	7	7	4	7	3	6	2	4.5
669	54	1	3	1	2	6	6	7	6.33333	5	5	7	7	7	6.5
670	66	2	2	2	6	7	7	6	6.66667	4	2	2	7	6	4.25
671	52	1	3	1	3	7	7	7	7	2	5	4	6	5	5
672	40	1	3	1	4	6	6	7	6.33333	4	7	5	7	5	6
673	51	1	2	1	4	7	7	5	6.33333	5	2	2	5	4	3.25
674	32	2	2	1	1	7	7	7	7	7	3	3	3	3	3
675	56	1	3	1	2	7	7	7	7	3	7	7	7	4	6.25
676	65	1	3	1	6	6	7	2	5	2	7	7	5	6	6.25
677	42	2	2	1	1	7	7	7	7	5	7	7	7	7	7
678	73	2	1	2	6	7	7	7	7	2	4	3	7	5	4.75
679	55	2	3	2	1	7	7	7	7	7	7	7	7	7	7
680	57	2	1	2	1	7	7	7	7	5	7	6	7	7	6.75
681	74	2	3	2	4	7	7	7	7	5	6	6	6	6	6
682	55	1	3	2	2	7	7	7	7	1	7	7	7	7	7
683	58	1	1	2	2	7	7	7	7	4	7	5	7	5	6
684	36	1	2	2	6	6	6	6	6	2	2	2	2	2	2
685	59	2	3	1	1	7	7	7	7	5	6	6	6	7	6.25
686	69	2	2	2	6	7	7	7	7	7	6	6	7	6	6.25
687	30	1	2	1	2	5	4	5	4.66667	4	7	2	7	3	4.75
688	19	2	3	2	3	6	3	3	4	3	6	5	6	7	6
689	34	2	1	1	5	1	4	1	2	1	1	1	1	1	1
690	28	2	3	1	1	7	7	7	7	5	7	7	7	7	7
691	39	1	3	1	2	6	6	7	6.33333	4	7	6	7	6	6.5
692	28	2	3	2	4	6	7	5	6	4	7	4	7	4	5.5
693	40	1	3	2	6	6	7	7	6.66667	3	6	6	6	6	6
694	51	1	2	2	4	5	5	3	4.33333	3	4	3	5	3	3.75
695	41	1	3	2	6	3	5	2	3.33333	4	2	5	6	3	4
696	46	1	2	2	4	4	6	5	5	4	2	2	3	2	2.25
697	57	2	3	2	5	6	6	6	6	4	3	3	7	6	4.75
698	67	2	2	1	1	6	7	6	6.33333	4	4	4	7	5	5
699	46	1	2	2	4	3	5	3	3.66667	4	3	1	4	2	2.5
700	35	1	1	2	2	4	4	4	4	5	4	4	4	4	4
701	66	2	2	2	3	7	7	7	7	5	6	6	7	6	6.25
702	52	1	3	2	5	5	4	4	4.33333	3	7	4	7	6	6
703	70	1	3	1	1	6	6	6	6	4	5	5	7	5	5.5
704	37	2	2	2	6	5	7	7	6.33333	6	5	4	5	5	4.75
705	53	2	3	1	4	7	7	7	7	6	7	7	7	7	7
706	27	1	2	2	5	7	7	7	7	5	7	7	7	7	7
707	19	1	3	2	4	7	5	3	5	4	2	5	4	5	4
708	66	1	3	2	4	7	7	5	6.33333	2	6	7	7	7	6.75
709	36	2	3	1	3	4	7	5	5.33333	2	2	5	6	6	4.75
710	36	2	3	2	5	5	6	3	4.66667	5	1	1	4	2	2
711	50	2	3	1	3	5	5	5	5	4	5	4	6	5	5
712	19	1	3	1	2	7	6	5	6	5	5	5	7	7	6
713	50	2	3	1	1	7	7	7	7	1	7	7	7	7	7
714	55	2	1	1	3	5	5	6	5.33333	4	6	4	6	5	5.25
715	34	2	1	1	6	5	5	1	3.66667	3	3	2	5	2	3
716	34	1	2	1	2	6	7	6	6.33333	4	6	4	7	6	5.75
717	66	2	1	2	3	7	7	7	7	2	7	7	7	6	6.75
718	46	2	2	1	4	6	6	6	6	4	5	1	6	1	3.25
719	23	1	3	2	5	2	7	2	3.66667	3	2	2	6	3	3.25
720	49	1	1	1	2	7	7	7	7	5	7	7	7	7	7
721	65	2	1	1	6	1	3	1	1.66667	1	2	1	6	1	2.5
722	30	2	3	1	1	7	5	7	6.33333	5	4	7	7	7	6.25
723	21	1	3	2	2	7	7	7	7	5	1	4	7	3	3.75
724	35	1	3	2	3	7	7	6	6.66667	5	5	6	7	5	5.75
725	63	1	2	1	1	1	1	1	1	1	1	1	1	1	1
726	46	1	2	1	6	4	4	4	4	4	3	4	5	4	4
727	38	2	3	1	5	5	6	1	4	2	5	2	3	5	3.75
728	42	1	2	1	3	4	4	4	4	4	2	5	3	4	3.5
729	65	2	2	1	2	7	7	7	7	3	4	4	6	5	4.75
730	52	1	3	1	1	7	6	7	6.66667	6	7	7	7	7	7
731	34	2	2	1	2	7	5	4	5.33333	5	6	7	6	6	6.25
732	50	2	2	1	6	3	7	2	4	3	3	3	7	6	4.75
733	70	2	2	1	2	7	7	7	7	2	5	4	7	3	4.75
734	68	1	3	1	2	7	7	5	6.33333	6	6	7	6	3	5.5
735	42	1	3	1	3	7	7	4	6	5	7	7	7	7	7
736	61	2	3	2	4	7	7	7	7	4	2	2	7	7	4.5
737	28	2	3	1	4	5	6	1	4	3	4	2	6	2	3.5
738	54	2	3	2	2	6	6	6	6	4	5	4	6	6	5.25
739	70	1	3	2	4	7	7	5	6.33333	5	4	4	7	4	4.75
740	28	2	3	2	6	4	6	2	4	2	2	6	3	2	3.25
741	65	1	2	1	2	6	6	4	5.33333	5	6	7	7	5	6.25
742	34	2	3	2	5	3	5	4	4	3	4	3	4	2	3.25
743	56	1	3	2	5	2	7	1	3.33333	2	6	2	6	2	4
744	66	2	2	2	2	7	7	6	6.66667	3	6	7	7	5	6.25
745	65	1	2	2	1	7	7	7	7	7	6	6	7	6	6.25
746	21	1	3	1	2	7	7	7	7	4	2	5	6	2	3.75
747	49	2	3	1	1	7	7	7	7	5	7	6	7	7	6.75
748	52	2	1	2	1	7	7	7	7	7	7	7	7	7	7
749	70	2	2	1	1	7	7	7	7	1	7	1	7	1	4
750	73	1	2	1	1	7	6	7	6.66667	2	4	4	7	7	5.5
751	73	2	2	2	1	7	7	7	7	7	7	7	7	7	7
752	39	1	2	2	3	7	7	7	7	5	7	1	7	7	5.5
753	35	2	3	2	4	1	7	1	3	2	1	1	1	1	1
754	20	2	3	2	5	5	6	3	4.66667	5	3	7	7	5	5.5
755	58	1	2	2	6	6	5	6	5.66667	6	6	7	6	6	6.25
756	67	2	3	2	5	5	5	3	4.33333	2	6	5	7	5	5.75
757	24	1	2	1	5	4	4	4	4	5	5	5	5	5	5
758	69	2	3	2	4	7	7	7	7	4	7	5	7	5	6
759	54	2	2	2	3	7	7	7	7	4	3	3	3	7	4
760	56	2	2	1	5	6	7	1	4.66667	3	7	6	7	7	6.75
761	20	2	3	2	5	7	7	7	7	6	7	7	7	7	7
762	32	2	3	1	2	5	5	4	4.66667	5	2	3	6	4	3.75
763	72	1	2	2	4	7	7	7	7	5	3	1	5	5	3.5
764	58	2	3	1	6	5	7	1	4.33333	1	6	4	7	3	5
765	61	2	1	2	1	7	7	7	7	7	7	7	7	7	7
766	41	2	2	2	7	5	7	2	4.66667	4	5	1	4	1	2.75
767	39	1	3	1	4	7	5	4	5.33333	4	4	6	6	5	5.25
768	58	1	3	2	5	7	7	7	7	3	4	7	5	6	5.5
769	40	1	2	1	4	5	5	5	5	5	5	5	5	5	5
770	67	2	2	2	5	6	7	7	6.66667	1	7	5	7	6	6.25
771	68	1	3	2	1	7	7	7	7	5	4	4	6	6	5
772	29	2	3	2	3	6	6	5	5.66667	2	6	6	6	5	5.75
773	59	1	2	2	3	6	7	1	4.66667	1	4	4	7	4	4.75
774	49	2	3	1	2	7	6	3	5.33333	4	3	2	5	4	3.5
775	22	2	3	1	5	4	4	3	3.66667	4	4	4	4	4	4
776	65	2	3	2	1	7	7	7	7	2	1	5	6	5	4.25
777	41	1	2	1	4	5	5	5	5	5	3	3	5	3	3.5
778	25	2	3	1	1	5	6	4	5	3	3	5	7	5	5
779	50	1	3	2	1	6	7	6	6.33333	6	6	5	7	5	5.75
780	47	2	2	2	1	7	7	1	5	6	7	5	7	6	6.25
781	55	2	2	2	5	3	7	2	4	4	6	4	7	3	5
782	67	2	3	2	4	7	7	7	7	5	5	4	6	3	4.5
783	65	2	2	1	1	7	7	7	7	1	7	7	7	7	7
784	68	2	2	2	4	6	7	4	5.66667	5	6	6	7	5	6
785	57	1	2	1	2	7	7	7	7	6	6	4	7	5	5.5
786	60	2	1	2	2	6	6	7	6.33333	4	5	6	6	3	5
787	33	1	3	1	3	1	5	1	2.33333	1	3	1	2	1	1.75
788	66	1	3	1	1	7	7	7	7	4	7	7	7	7	7
789	61	2	2	2	1	7	7	7	7	4	7	7	7	7	7
790	68	2	1	1	1	7	7	7	7	3	4	2	7	4	4.25
791	65	2	2	2	5	7	7	1	5	1	3	4	7	3	4.25
792	31	1	3	1	1	7	7	7	7	4	2	3	6	6	4.25
793	73	1	2	1	4	7	7	7	7	2	7	7	7	7	7
794	60	1	1	2	7	5	7	1	4.33333	1	1	4	4	1	2.5
795	70	1	3	1	1	7	7	2	5.33333	1	2	6	7	2	4.25
796	71	1	2	1	1	7	7	7	7	6	7	4	7	6	6
797	57	2	3	2	6	1	7	1	3	1	1	1	1	1	1
798	27	2	3	2	7	2	5	2	3	7	2	6	7	4	4.75
799	68	2	3	2	4	2	7	7	5.33333	4	1	1	7	1	2.5
800	68	1	3	2	3	5	4	5	4.66667	3	4	2	6	5	4.25
801	58	2	3	1	4	4	4	4	4	4	4	4	4	4	4
802	73	1	3	2	4	7	7	7	7	2	3	4	7	4	4.5
803	57	2	3	1	5	7	7	1	5	4	7	7	7	7	7
804	51	2	2	2	4	7	7	3	5.66667	4	3	7	7	5	5.5
805	68	2	2	1	2	7	6	7	6.66667	6	7	6	7	7	6.75
806	30	1	2	2	4	7	7	7	7	3	1	1	7	5	3.5
807	66	2	2	1	1	7	7	7	7	6	7	7	7	1	5.5
808	60	2	2	2	4	7	7	7	7	4	4	4	7	4	4.75
809	25	2	3	1	4	6	6	7	6.33333	4	6	7	7	5	6.25
810	67	2	3	2	4	7	7	7	7	5	7	4	7	7	6.25
811	74	2	1	1	2	7	7	7	7	7	7	7	7	7	7
812	23	1	3	1	2	7	7	5	6.33333	5	7	6	7	5	6.25
813	60	2	1	1	4	7	7	7	7	4	7	7	7	7	7
814	48	1	3	1	1	7	7	6	6.66667	5	4	6	7	6	5.75
815	50	2	3	2	5	7	7	7	7	4	6	6	6	5	5.75
816	67	2	2	1	1	7	7	7	7	6	7	7	7	5	6.5
817	54	2	1	1	1	7	7	7	7	6	7	7	7	7	7
818	57	2	2	2	5	7	7	7	7	4	7	7	7	7	7
819	52	1	2	2	2	7	7	7	7	6	7	7	7	7	7
820	31	2	2	2	3	7	6	7	6.66667	4	7	6	7	7	6.75
821	57	2	2	1	1	7	7	4	6	1	1	1	7	4	3.25
822	52	1	3	2	7	7	7	7	7	5	7	6	7	6	6.5
823	56	2	3	1	1	7	7	7	7	6	6	6	6	6	6
824	61	1	3	1	2	4	7	6	5.66667	5	5	1	6	2	3.5
825	66	2	1	1	1	7	7	7	7	3	5	7	7	6	6.25
826	35	1	3	2	5	3	4	3	3.33333	4	4	4	3	3	3.5
827	28	2	3	2	7	5	6	1	4	3	3	3	5	5	4
828	66	2	3	2	4	7	7	7	7	4	7	7	7	7	7
829	28	2	1	1	4	6	5	7	6	5	6	6	6	5	5.75
830	64	1	1	1	1	6	7	7	6.66667	6	6	6	7	6	6.25
831	70	2	3	1	2	7	7	7	7	3	6	7	7	7	6.75
832	23	2	3	2	5	3	4	3	3.33333	4	5	4	5	3	4.25
833	28	2	2	1	1	5	7	4	5.33333	6	2	2	5	4	3.25
834	59	2	3	2	4	5	7	7	6.33333	4	4	4	7	7	5.5
835	65	2	3	2	5	7	7	7	7	3	7	5	7	7	6.5
836	58	2	2	2	5	7	7	7	7	3	5	5	4	4	4.5
837	41	2	3	2	6	2	6	1	3	3	5	2	6	1	3.5
838	24	2	3	1	1	3	3	5	3.66667	5	5	3	5	4	4.25
839	51	2	2	2	4	6	6	6	6	4	2	4	7	5	4.5
840	18	2	3	1	1	4	6	2	4	2	6	4	6	2	4.5
841	67	2	2	1	2	7	7	7	7	5	6	4	6	7	5.75
842	25	2	3	2	3	5	7	5	5.66667	6	5	6	6	5	5.5
843	22	1	3	1	1	3	6	2	3.66667	3	2	2	7	2	3.25
844	28	2	2	2	4	6	7	2	5	5	3	3	5	4	3.75
845	32	1	3	1	1	7	7	7	7	5	7	7	7	7	7
846	62	1	3	1	1	6	7	7	6.66667	7	6	6	7	7	6.5
847	28	2	3	2	3	5	6	6	5.66667	4	7	6	7	5	6.25
848	29	2	3	1	1	7	4	7	6	4	7	7	7	7	7
849	26	1	3	1	1	7	7	7	7	4	7	7	7	7	7
850	21	2	3	1	4	3	6	4	4.33333	5	7	5	7	4	5.75
851	37	2	3	2	5	7	6	6	6.33333	5	5	7	7	7	6.5
852	22	2	3	1	3	5	7	5	5.66667	5	6	7	7	6	6.5
853	67	2	1	1	5	5	5	3	4.33333	1	2	1	3	2	2
854	29	2	3	2	2	7	7	7	7	6	7	7	7	7	7
855	70	2	2	1	1	7	3	6	5.33333	5	5	5	7	7	6
856	24	2	2	2	4	4	5	4	4.33333	4	5	4	4	4	4.25
857	66	2	3	2	5	6	7	5	6	5	6	2	7	7	5.5
858	32	1	1	2	4	5	6	4	5	4	5	4	6	4	4.75
859	21	2	2	2	3	7	7	7	7	7	7	6	7	6	6.5
860	59	1	3	1	2	7	7	4	6	5	7	7	7	7	7
861	27	2	3	1	4	5	6	2	4.33333	2	6	3	7	5	5.25
862	28	2	3	1	3	5	7	3	5	4	4	3	7	2	4
863	31	1	3	2	4	7	7	5	6.33333	5	7	7	7	7	7
864	22	2	3	1	1	6	7	4	5.66667	6	7	7	7	6	6.75
865	60	1	3	1	2	7	7	7	7	2	7	6	7	6	6.5
866	61	2	1	2	7	7	7	7	7	2	1	1	4	7	3.25
867	37	1	2	1	5	6	6	6	6	6	6	6	6	6	6
868	32	1	1	1	1	7	6	7	6.66667	5	6	6	6	6	6
869	44	2	3	2	5	7	7	7	7	6	5	5	7	6	5.75
870	21	2	3	1	1	7	7	5	6.33333	4	3	3	6	3	3.75
871	65	2	2	1	1	7	7	6	6.66667	5	7	7	7	7	7
872	26	2	3	2	5	1	5	1	2.33333	1	5	5	5	1	4
873	51	2	2	2	3	7	7	6	6.66667	4	6	2	7	4	4.75
874	70	2	2	2	7	7	7	7	7	1	7	7	7	7	7
875	26	2	3	1	1	7	6	7	6.66667	5	7	6	7	7	6.75
876	65	2	3	2	4	7	7	4	6	1	2	4	7	1	3.5
877	64	2	3	1	3	7	7	4	6	2	1	1	7	1	2.5
878	73	2	1	1	1	7	7	7	7	1	7	7	7	7	7
879	63	2	2	2	2	3	1	2	2	2	2	2	3	1	2
880	35	2	3	1	2	2	6	2	3.33333	3	4	4	7	1	4
881	33	2	2	2	4	3	5	1	3	4	2	3	4	2	2.75
882	56	2	3	1	1	6	7	2	5	3	5	6	6	4	5.25
883	69	2	1	1	1	7	7	5	6.33333	6	7	6	7	7	6.75
884	57	1	2	1	2	7	7	7	7	4	6	6	7	5	6
885	63	2	3	2	5	7	7	7	7	6	7	6	7	7	6.75
886	73	2	2	2	1	7	7	7	7	7	4	5	4	6	4.75
887	72	2	2	1	2	7	7	7	7	5	3	2	6	6	4.25
888	67	2	3	1	1	7	7	7	7	6	7	7	7	7	7
889	49	2	3	2	7	4	4	4	4	4	5	1	7	1	3.5
890	30	1	3	2	4	5	6	3	4.66667	4	6	3	6	3	4.5
891	28	1	3	2	5	5	5	5	5	5	4	6	5	4	4.75
892	65	2	2	2	5	7	7	7	7	7	6	5	7	7	6.25
893	65	2	3	1	2	5	7	4	5.33333	4	7	2	6	3	4.5
894	42	1	3	1	4	5	6	5	5.33333	4	5	7	7	4	5.75
895	29	1	3	2	2	5	6	5	5.33333	6	5	5	6	5	5.25
896	39	2	2	2	4	7	7	7	7	7	5	7	5	7	6
897	34	1	3	1	1	4	4	2	3.33333	4	6	6	6	5	5.75
898	47	2	3	1	1	7	7	7	7	4	7	6	4	6	5.75
899	54	1	3	1	1	7	7	7	7	7	5	5	7	7	6
900	31	1	3	1	1	7	7	6	6.66667	5	5	6	6	6	5.75
901	49	2	2	2	4	7	7	7	7	4	1	6	6	6	4.75
902	52	2	2	1	2	7	7	5	6.33333	6	7	2	7	6	5.5
903	48	2	3	2	1	7	7	7	7	1	7	7	7	7	7
904	26	1	3	2	1	7	7	7	7	7	4	6	3	5	4.5
905	63	2	2	1	4	4	3	2	3	4	4	3	4	2	3.25
906	47	1	3	2	2	4	7	7	6	7	6	7	7	7	6.75
907	36	1	3	2	6	7	7	7	7	2	7	7	7	7	7
908	36	1	2	2	3	6	7	5	6	4	7	4	5	4	5
909	19	1	3	2	4	2	6	3	3.66667	4	2	1	4	1	2
910	59	1	3	2	6	7	7	6	6.66667	2	7	6	7	6	6.5
911	53	1	1	1	3	7	7	4	6	5	3	4	4	4	3.75
912	44	1	2	2	6	5	7	3	5	4	1	6	2	1	2.5
913	38	2	3	2	4	7	7	7	7	2	1	2	7	5	3.75
914	58	1	2	1	1	7	5	6	6	5	4	6	7	5	5.5
915	41	2	3	1	1	7	7	7	7	4	7	7	7	7	7
916	35	2	2	2	7	4	7	4	5	5	7	7	6	5	6.25
917	38	1	2	2	7	2	4	1	2.33333	3	1	1	4	1	1.75
918	64	2	3	1	1	7	7	7	7	7	7	7	7	7	7
919	63	2	3	1	5	6	7	3	5.33333	2	1	2	7	2	3
920	48	1	3	1	2	7	7	6	6.66667	4	7	7	7	6	6.75
921	53	1	2	2	4	2	4	2	2.66667	4	1	1	6	2	2.5
922	52	2	3	2	5	5	7	5	5.66667	2	7	7	7	6	6.75
923	34	1	3	1	2	7	7	4	6	2	2	5	7	6	5
924	36	2	3	1	2	7	7	4	6	4	3	2	5	4	3.5
925	30	1	3	2	4	6	5	5	5.33333	5	3	2	5	4	3.5
926	39	2	3	1	1	6	7	4	5.66667	2	6	4	7	5	5.5
927	56	1	2	1	4	7	7	7	7	2	4	4	7	4	4.75
928	58	2	3	2	2	7	7	7	7	5	3	2	7	7	4.75
929	55	1	3	1	2	5	4	1	3.33333	2	2	1	5	3	2.75
930	57	1	2	2	5	6	7	4	5.66667	4	1	1	7	3	3
931	37	2	2	2	1	7	7	7	7	1	5	3	4	7	4.75
932	57	1	3	1	3	6	5	5	5.33333	5	2	6	7	6	5.25
933	64	1	1	2	1	7	7	7	7	7	7	7	7	7	7
934	60	1	1	1	1	7	7	7	7	5	4	4	7	7	5.5
935	60	1	3	1	2	7	7	7	7	7	7	6	7	7	6.75
936	58	2	1	2	1	7	7	7	7	3	4	4	7	4	4.75
937	61	2	1	1	2	7	7	1	5	1	2	3	7	4	4
938	50	2	2	2	5	6	7	7	6.66667	3	7	6	7	7	6.75
939	63	1	3	2	1	7	7	7	7	5	7	7	7	7	7
940	60	1	3	2	1	7	7	7	7	5	6	6	7	7	6.5
941	55	1	3	1	1	7	7	7	7	5	7	7	7	6	6.75
942	30	1	2	2	7	4	7	7	6	1	7	1	7	1	4
943	48	2	3	1	4	4	4	1	3	1	2	2	3	2	2.25
944	48	1	3	1	3	5	5	2	4	5	5	6	7	5	5.75
945	42	2	3	1	2	7	7	6	6.66667	4	6	6	7	6	6.25
946	30	2	3	2	2	6	6	7	6.33333	2	7	5	7	5	6
947	35	1	2	2	7	1	7	3	3.66667	5	7	7	7	5	6.5
948	42	2	2	2	7	1	1	1	1	1	2	1	3	1	1.75
949	34	1	3	1	4	6	6	3	5	7	7	6	7	5	6.25
950	30	2	3	1	2	6	7	7	6.66667	6	6	6	7	5	6
951	33	1	3	1	3	7	5	7	6.33333	7	7	7	7	7	7
952	38	2	3	1	4	7	7	7	7	4	4	4	7	5	5
953	44	2	3	2	4	6	7	4	5.66667	6	5	5	7	5	5.5
954	37	1	3	2	2	6	5	5	5.33333	4	6	6	5	6	5.75
955	40	2	3	2	6	2	7	3	4	6	7	5	7	6	6.25
956	48	2	2	2	1	7	7	7	7	6	7	5	7	7	6.5
957	42	2	3	1	1	7	7	7	7	6	7	7	7	7	7
958	31	2	3	1	3	5	4	2	3.66667	4	5	2	6	2	3.75
959	33	1	3	1	1	7	7	7	7	6	4	3	7	5	4.75
960	35	1	3	2	3	7	6	7	6.66667	5	6	6	6	6	6
961	43	1	3	1	3	6	7	3	5.33333	3	3	7	3	2	3.75
962	46	1	2	1	4	4	6	1	3.66667	1	2	1	3	1	1.75
963	30	1	3	2	1	7	7	7	7	4	7	7	7	7	7
964	44	1	3	2	6	7	7	7	7	4	7	7	7	7	7
965	44	1	3	1	2	7	6	5	6	5	7	7	7	7	7
966	32	1	2	1	4	6	7	6	6.33333	6	4	5	7	6	5.5
967	34	2	1	2	1	5	7	3	5	5	4	4	5	5	4.5
968	40	2	3	2	7	7	7	7	7	6	7	7	7	7	7
969	30	2	3	2	4	7	7	4	6	1	7	7	6	6	6.5
970	40	1	3	1	4	7	7	6	6.66667	5	7	6	7	6	6.5
971	47	1	2	2	1	7	7	7	7	7	7	5	7	7	6.5
972	47	1	3	2	5	5	6	3	4.66667	5	7	2	7	5	5.25
973	32	1	2	2	4	5	7	7	6.33333	5	4	5	6	4	4.75
974	49	1	1	1	3	7	7	7	7	2	6	6	7	6	6.25
975	49	1	3	1	2	7	7	7	7	4	6	4	7	5	5.5
976	48	2	2	1	1	7	7	7	7	6	7	7	7	7	7
977	48	2	2	1	3	7	7	7	7	1	5	1	6	1	3.25
978	39	2	3	1	1	6	7	2	5	5	7	6	7	6	6.5
979	34	2	3	2	7	2	4	1	2.33333	4	6	6	5	3	5
980	37	1	2	1	1	7	7	7	7	4	7	7	7	7	7
981	31	2	3	2	4	7	7	5	6.33333	4	6	6	7	5	6
982	42	1	2	2	7	5	5	1	3.66667	2	6	6	7	4	5.75
983	40	1	2	2	5	5	5	7	5.66667	6	4	5	4	5	4.5
984	37	1	3	2	6	7	7	7	7	7	7	7	7	7	7
985	39	2	3	2	6	7	7	6	6.66667	2	4	5	7	4	5
986	48	2	1	1	5	6	6	6	6	4	1	1	3	3	2
987	32	1	3	2	6	7	7	7	7	4	6	6	7	6	6.25
988	30	1	1	1	3	3	3	1	2.33333	3	3	3	2	4	3
989	33	2	3	1	1	7	7	7	7	6	7	7	7	3	6
990	31	2	3	1	2	7	5	4	5.33333	4	5	4	5	3	4.25
991	39	1	3	2	1	7	7	7	7	5	6	6	6	6	6
992	32	2	3	1	2	6	7	4	5.66667	4	2	2	5	4	3.25
993	30	2	3	1	1	7	7	7	7	5	5	6	6	5	5.5
994	40	1	2	1	5	7	7	6	6.66667	2	1	1	2	1	1.25
995	49	1	2	2	1	7	7	7	7	4	4	4	4	4	4
996	30	2	2	2	5	5	6	2	4.33333	7	3	3	5	3	3.5
997	30	1	3	2	5	6	7	6	6.33333	7	7	6	7	6	6.5
998	36	2	3	2	3	7	7	7	7	5	5	5	7	5	5.5
999	49	2	3	1	2	7	7	7	7	5	7	7	7	6	6.75
1000	38	1	3	2	6	7	6	7	6.66667	5	6	4	7	6	5.75
1001	36	1	2	1	2	7	7	7	7	5	6	6	6	5	5.75
1002	33	2	3	2	4	7	7	4	6	1	7	1	7	4	4.75
1003	32	2	2	1	4	7	7	7	7	5	5	6	7	7	6.25
1004	30	2	3	2	4	7	7	7	7	7	7	7	7	6	6.75
1005	30	1	2	1	4	5	6	4	5	5	3	2	5	2	3
1006	36	1	3	2	4	4	4	4	4	4	4	4	4	4	4
1007	34	2	3	1	1	7	7	7	7	6	7	6	7	6	6.5
1008	47	1	1	2	7	7	7	7	7	7	1	1	7	7	4
1009	41	2	3	1	1	3	7	3	4.33333	1	2	1	5	2	2.5
1010	45	1	2	1	5	7	2	7	5.33333	5	4	4	4	4	4
1011	45	2	3	2	7	7	7	7	7	1	7	7	7	7	7
1012	37	2	3	2	4	7	7	7	7	3	7	7	7	7	7
1013	48	2	2	2	2	7	7	3	5.66667	3	7	4	7	6	6
1014	43	2	3	1	1	7	7	7	7	6	7	7	7	7	7
1015	47	2	3	2	1	4	5	4	4.33333	6	7	7	7	7	7
1016	41	1	1	1	4	7	7	7	7	6	2	2	4	3	2.75
1017	41	2	2	2	4	7	7	7	7	4	7	7	7	7	7
1018	30	2	2	2	3	4	2	1	2.33333	2	1	1	3	1	1.5
1019	33	2	2	1	1	7	7	7	7	6	7	5	7	6	6.25
1020	35	2	3	1	1	6	7	6	6.33333	5	7	7	7	7	7
1021	47	2	3	1	1	7	7	7	7	3	6	6	7	6	6.25
1022	42	1	3	2	6	6	7	3	5.33333	5	6	6	6	5	5.75
