# Supplementary material for: Situational pathogen avoidance mediates the impact of social connectedness on preventive measures during the COVID-19 pandemic
Source: Sci Rep. 2023 Feb 10;13:2418. doi: 10.1038/s41598-023-29239-y (PMC9912235; doi:10.1038/s41598-023-29239-y)
Supplement: Supplementary file 2 — Supplementary Information 2. [file 41598_2023_29239_MOESM2_ESM.xlsx]

## Sheet: data 2
number	AGE	GENDER	EDUCATION	OWN_STATUS	MANIPULATION	FAMILIARITY	STATUS	DUMMY_VAC	DUMMY_TEST	CONNECTED	OWN_SPACE	OWN_AIR	OWN_MASK	OWN_BEHAVIOR	RISK	SPA_SNEEZE	SPA_HANDSHAKE	SPA_COUGH	SPA_SPACE	SPA
1	27	1	3	1	2	2	2	0	1	5	6	6	4	5.33333	6	6	6	5	6	5.75
2	43	2	2	1	2	2	2	0	1	4	7	7	4	6	4	7	7	7	7	7
3	56	2	3	1	6	2	3	0	0	5	7	7	7	7	1	7	4	7	7	6.25
4	67	2	1	1	4	1	2	0	1	5	1	1	1	1	7	7	7	7	7	7
5	58	2	2	1	2	2	2	0	1	5	7	7	5	6.33333	2	6	1	7	3	4.25
6	32	1	3	1	3	1	1	1	0	5	5	7	6	6	6	6	5	6	6	5.75
7	35	2	3	1	6	2	3	0	0	7	6	6	6	6	3	2	2	6	2	3
8	41	1	3	1	5	1	3	0	0	4	1	4	2	2.33333	2	1	1	2	1	1.25
9	28	2	2	1	3	1	1	1	0	4	1	1	1	1	2	5	1	6	2	3.5
10	24	2	2	1	4	1	2	0	1	1	4	4	4	4	4	3	3	5	3	3.5
11	31	1	3	1	4	1	2	0	1	2	5	6	2	4.33333	2	6	3	6	5	5
12	28	1	3	1	6	2	3	0	0	5	3	3	2	2.66667	3	1	1	5	1	2
13	39	1	3	1	3	1	1	1	0	7	6	4	6	5.33333	7	5	5	5	6	5.25
14	51	2	2	1	6	2	3	0	0	3	5	7	7	6.33333	3	4	4	5	4	4.25
15	25	2	3	1	2	2	2	0	1	6	5	6	3	4.66667	3	2	2	2	2	2
16	56	2	1	1	6	2	3	0	0	6	4	7	2	4.33333	2	7	7	7	4	6.25
17	66	2	1	2	1	2	1	1	0	5	7	7	7	7	4	4	4	4	4	4
18	23	1	3	1	1	2	1	1	0	4	4	4	4	4	4	4	4	4	4	4
19	26	1	3	2	5	1	3	0	0	4	5	5	6	5.33333	5	5	5	4	5	4.75
20	35	2	1	1	5	1	3	0	0	1	7	6	7	6.66667	4	4	4	4	4	4
21	36	2	3	1	2	2	2	0	1	2	4	3	1	2.66667	4	5	2	6	3	4
22	73	1	2	1	6	2	3	0	0	4	4	7	1	4	1	5	3	5	3	4
23	53	2	2	1	6	2	3	0	0	6	6	6	6	6	2	5	5	5	5	5
24	21	2	2	1	6	2	3	0	0	3	1	2	1	1.33333	1	3	2	5	1	2.75
25	30	1	3	2	1	2	1	1	0	5	1	4	1	2	2	1	1	2	1	1.25
26	68	1	3	1	3	1	1	1	0	1	7	7	1	5	6	7	7	7	7	7
27	66	2	3	1	1	2	1	1	0	5	6	6	4	5.33333	4	6	6	7	6	6.25
28	70	1	3	1	1	2	1	1	0	5	5	4	1	3.33333	2	5	4	7	4	5
29	44	2	3	1	3	1	1	1	0	1	7	7	1	5	3	5	5	7	3	5
30	65	2	3	1	5	1	3	0	0	1	6	7	7	6.66667	2	7	7	7	7	7
31	43	2	3	1	4	1	2	0	1	2	2	6	2	3.33333	2	3	1	7	3	3.5
32	53	2	3	1	3	1	1	1	0	1	7	6	4	5.66667	4	6	6	7	6	6.25
33	26	2	3	2	4	1	2	0	1	3	4	5	3	4	3	7	5	7	3	5.5
34	47	2	2	1	2	2	2	0	1	5	7	5	5	5.66667	1	5	4	7	4	5
35	70	1	3	1	2	2	2	0	1	4	6	7	3	5.33333	4	4	5	6	6	5.25
36	52	1	2	1	4	1	2	0	1	1	7	7	6	6.66667	2	7	7	7	6	6.75
37	45	2	3	1	5	1	3	0	0	1	6	4	5	5	1	7	7	7	5	6.5
38	37	1	2	1	6	2	3	0	0	4	6	6	3	5	2	3	5	6	3	4.25
39	55	2	3	1	5	1	3	0	0	1	7	7	7	7	5	7	7	7	7	7
40	68	1	3	1	4	1	2	0	1	1	7	2	4	4.33333	4	6	6	5	6	5.75
41	19	1	3	1	2	2	2	0	1	5	4	5	4	4.33333	5	3	3	4	3	3.25
42	30	2	3	1	3	1	1	1	0	2	2	6	1	3	3	5	5	7	4	5.25
43	50	2	2	1	6	2	3	0	0	6	3	7	1	3.66667	3	5	7	7	5	6
44	55	2	3	1	5	1	3	0	0	1	7	6	1	4.66667	5	5	6	7	5	5.75
45	30	2	3	1	3	1	1	1	0	4	7	7	6	6.66667	5	5	5	5	5	5
46	38	2	3	1	5	1	3	0	0	1	7	7	2	5.33333	1	6	6	7	6	6.25
47	20	1	3	1	5	1	3	0	0	4	7	7	7	7	4	5	4	7	4	5
48	18	1	3	1	3	1	1	1	0	4	5	4	4	4.33333	4	4	4	4	4	4
49	32	1	3	1	6	2	3	0	0	4	5	7	3	5	4	2	1	2	1	1.5
50	32	1	3	1	4	1	2	0	1	3	6	6	4	5.33333	4	5	5	5	5	5
51	34	1	2	1	2	2	2	0	1	4	4	4	1	3	5	6	3	5	4	4.5
52	30	2	3	1	6	2	3	0	0	7	2	3	2	2.33333	3	6	2	6	2	4
53	65	2	1	1	4	1	2	0	1	1	6	1	4	3.66667	6	7	7	7	3	6
54	36	2	2	1	4	1	2	0	1	6	6	7	5	6	2	5	4	6	3	4.5
55	71	1	2	1	2	2	2	0	1	5	7	7	4	6	3	7	7	7	5	6.5
56	37	1	3	1	3	1	1	1	0	3	5	6	3	4.66667	3	6	3	6	5	5
57	58	2	2	1	1	2	1	1	0	5	6	7	1	4.66667	4	7	6	7	6	6.5
58	70	1	3	1	6	2	3	0	0	2	7	7	7	7	3	7	5	7	7	6.5
59	28	2	3	1	4	1	2	0	1	3	5	7	4	5.33333	2	3	5	6	6	5
60	50	2	3	1	2	2	2	0	1	4	5	7	1	4.33333	1	5	3	7	2	4.25
61	41	1	3	1	5	1	3	0	0	1	5	4	1	3.33333	2	4	1	4	1	2.5
62	55	2	3	2	2	2	2	0	1	6	6	6	1	4.33333	4	5	2	6	3	4
63	57	2	3	1	5	1	3	0	0	1	7	7	7	7	4	7	7	7	7	7
64	22	1	3	1	4	1	2	0	1	2	1	1	1	1	1	6	1	6	1	3.5
65	57	2	3	1	6	2	3	0	0	5	7	7	7	7	1	7	7	7	7	7
66	59	2	3	1	6	2	3	0	0	6	1	7	1	3	2	4	5	4	4	4.25
67	18	2	3	1	1	2	1	1	0	5	4	5	3	4	2	4	2	5	2	3.25
68	71	1	1	1	6	2	3	0	0	7	7	7	7	7	1	5	4	4	4	4.25
69	42	2	3	1	2	2	2	0	1	4	7	6	7	6.66667	3	6	2	7	4	4.75
70	68	2	3	2	6	2	3	0	0	4	4	4	1	3	3	5	2	6	2	3.75
71	58	2	2	1	1	2	1	1	0	4	2	7	1	3.33333	2	1	1	5	1	2
72	38	2	3	2	2	2	2	0	1	5	5	5	1	3.66667	2	2	2	3	1	2
73	27	2	3	1	1	2	1	1	0	5	6	7	4	5.66667	3	5	5	7	5	5.5
74	44	2	3	1	4	1	2	0	1	1	4	6	4	4.66667	5	7	5	6	5	5.75
75	35	2	2	1	5	1	3	0	0	2	3	6	2	3.66667	4	2	2	4	1	2.25
76	59	2	3	1	5	1	3	0	0	3	7	7	7	7	4	1	1	4	2	2
77	30	2	3	1	5	1	3	0	0	4	2	5	1	2.66667	3	3	5	5	2	3.75
78	21	1	2	1	6	2	3	0	0	3	4	7	7	6	2	4	4	7	3	4.5
79	56	2	2	1	4	1	2	0	1	1	2	4	1	2.33333	1	7	2	6	1	4
80	43	1	3	1	6	2	3	0	0	5	3	5	1	3	2	4	5	3	4	4
81	30	1	3	1	5	1	3	0	0	5	5	6	5	5.33333	5	3	1	3	2	2.25
82	27	2	3	1	3	1	1	1	0	4	3	5	5	4.33333	4	7	5	6	3	5.25
83	42	2	3	1	3	1	1	1	0	2	2	3	2	2.33333	2	5	2	7	2	4
84	72	1	1	2	2	2	2	0	1	6	7	7	7	7	6	2	6	6	3	4.25
85	20	2	2	1	2	2	2	0	1	5	5	5	3	4.33333	4	7	4	7	1	4.75
86	51	2	3	1	1	2	1	1	0	4	3	3	3	3	5	4	3	4	3	3.5
87	53	2	3	1	6	2	3	0	0	7	7	7	7	7	1	6	5	6	6	5.75
88	29	1	3	2	4	1	2	0	1	3	5	2	2	3	4	3	2	6	5	4
89	62	1	1	1	4	1	2	0	1	1	7	7	5	6.33333	4	5	5	7	7	6
90	72	1	1	1	5	1	3	0	0	1	7	3	7	5.66667	1	5	4	6	4	4.75
91	46	1	3	1	3	1	1	1	0	6	4	4	4	4	5	6	5	6	5	5.5
92	57	2	2	1	5	1	3	0	0	1	4	7	2	4.33333	4	5	2	6	5	4.5
93	70	1	1	1	3	1	1	1	0	2	3	3	7	4.33333	2	6	3	7	6	5.5
94	20	1	3	1	6	2	3	0	0	3	5	5	4	4.66667	4	3	3	3	4	3.25
95	69	1	3	1	2	2	2	0	1	3	5	7	3	5	5	7	7	7	6	6.75
96	34	1	3	1	3	1	1	1	0	3	5	5	5	5	2	2	2	3	2	2.25
97	40	1	3	1	1	2	1	1	0	4	7	5	7	6.33333	7	1	1	3	1	1.5
98	74	2	1	1	3	1	1	1	0	5	3	5	3	3.66667	2	7	7	7	7	7
99	39	1	2	1	5	1	3	0	0	4	6	6	4	5.33333	4	6	2	6	1	3.75
100	38	2	3	1	6	2	3	0	0	7	1	7	1	3	2	1	1	3	2	1.75
101	36	1	3	1	2	2	2	0	1	6	5	5	6	5.33333	2	2	2	4	3	2.75
102	69	2	1	1	5	1	3	0	0	1	4	4	1	3	4	7	7	7	1	5.5
103	58	1	2	1	3	1	1	1	0	3	6	7	7	6.66667	4	6	5	7	6	6
104	72	2	2	1	3	1	1	1	0	2	7	7	7	7	2	5	7	7	7	6.5
105	31	2	2	1	3	1	1	1	0	3	4	5	4	4.33333	4	4	4	6	4	4.5
106	27	2	3	1	6	2	3	0	0	6	5	7	5	5.66667	5	5	5	2	5	4.25
107	65	1	2	1	5	1	3	0	0	1	5	7	2	4.66667	3	3	6	7	3	4.75
108	32	1	3	1	4	1	2	0	1	4	2	2	2	2	2	3	5	5	4	4.25
109	25	2	2	1	5	1	3	0	0	7	1	7	1	3	2	5	3	5	5	4.5
110	52	1	3	1	5	1	3	0	0	2	3	3	1	2.33333	3	5	2	7	2	4
111	65	2	2	1	1	2	1	1	0	5	5	7	7	6.33333	2	1	7	3	3	3.5
112	26	1	3	1	3	1	1	1	0	6	1	1	1	1	4	7	6	7	2	5.5
113	55	2	1	1	5	1	3	0	0	3	2	6	1	3	2	2	1	2	2	1.75
114	35	1	2	1	6	2	3	0	0	5	5	5	1	3.66667	3	4	4	7	2	4.25
115	50	2	3	1	3	1	1	1	0	1	7	7	7	7	4	2	4	7	7	5
116	56	1	3	1	4	1	2	0	1	5	6	6	1	4.33333	2	7	5	6	3	5.25
117	42	1	3	1	1	2	1	1	0	6	1	4	7	4	2	3	1	3	1	2
118	41	1	2	2	5	1	3	0	0	2	6	6	1	4.33333	2	2	1	5	1	2.25
119	23	1	2	1	5	1	3	0	0	4	3	2	1	2	3	5	5	5	3	4.5
120	36	1	3	1	2	2	2	0	1	7	1	4	1	2	1	1	1	1	1	1
121	42	1	3	1	6	2	3	0	0	5	2	6	2	3.33333	4	3	4	6	2	3.75
122	52	1	2	1	2	2	2	0	1	5	1	3	1	1.66667	2	2	2	2	2	2
123	61	1	2	1	3	1	1	1	0	1	7	7	7	7	4	7	7	7	7	7
124	23	1	3	1	1	2	1	1	0	6	3	5	5	4.33333	3	5	4	6	4	4.75
125	24	1	3	1	4	1	2	0	1	2	3	3	3	3	2	2	4	2	3	2.75
126	25	1	1	2	3	1	1	1	0	1	4	4	5	4.33333	5	4	1	6	4	3.75
127	41	2	3	1	5	1	3	0	0	4	1	1	1	1	1	4	1	7	7	4.75
128	43	1	1	1	1	2	1	1	0	5	2	4	1	2.33333	1	1	1	1	1	1
129	40	2	2	1	1	2	1	1	0	4	6	6	2	4.66667	4	6	6	6	4	5.5
130	36	1	3	1	5	1	3	0	0	4	5	5	4	4.66667	4	5	2	5	4	4
131	42	1	3	1	1	2	1	1	0	5	4	6	2	4	3	4	3	5	3	3.75
132	41	2	2	1	3	1	1	1	0	5	6	7	5	6	2	7	1	7	1	4
133	20	1	3	1	1	2	1	1	0	4	5	4	3	4	3	4	2	4	2	3
134	38	2	1	1	2	2	2	0	1	5	5	6	2	4.33333	3	6	6	6	4	5.5
135	22	1	2	1	4	1	2	0	1	4	4	4	4	4	4	4	4	4	4	4
136	66	1	2	1	5	1	3	0	0	2	7	7	6	6.66667	5	4	7	7	7	6.25
137	57	1	3	1	3	1	1	1	0	4	5	5	4	4.66667	4	7	6	7	5	6.25
138	54	1	3	1	3	1	1	1	0	4	1	1	1	1	1	1	1	7	1	2.5
139	35	2	3	1	6	2	3	0	0	6	7	7	7	7	3	1	5	6	4	4
140	26	1	3	1	1	2	1	1	0	7	5	4	6	5	5	3	5	6	4	4.5
141	43	1	3	1	4	1	2	0	1	4	4	4	6	4.66667	4	4	2	4	3	3.25
142	30	1	3	1	4	1	2	0	1	4	5	5	2	4	1	4	3	4	3	3.5
143	49	1	3	1	5	1	3	0	0	2	1	7	1	3	2	7	5	6	2	5
144	30	1	3	1	3	1	1	1	0	3	4	4	2	3.33333	4	7	2	5	1	3.75
145	23	1	3	1	6	2	3	0	0	4	4	4	4	4	4	4	4	4	4	4
146	56	1	2	1	3	1	1	1	0	4	1	1	1	1	1	1	1	1	1	1
147	23	1	3	1	3	1	1	1	0	4	1	1	1	1	2	1	1	1	1	1
148	47	1	1	2	4	1	2	0	1	4	4	4	4	4	4	1	1	4	1	1.75
149	41	2	3	1	2	2	2	0	1	3	4	4	4	4	4	4	4	4	4	4
150	50	2	3	1	5	1	3	0	0	2	5	7	6	6	6	7	4	7	6	6
151	28	1	2	2	4	1	2	0	1	6	2	5	2	3	2	7	7	7	5	6.5
152	47	1	1	1	4	1	2	0	1	2	5	6	7	6	5	5	4	5	4	4.5
153	29	2	3	2	3	1	1	1	0	7	1	4	1	2	1	1	1	1	1	1
154	49	1	3	1	3	1	1	1	0	4	4	5	2	3.66667	2	6	6	6	6	6
155	37	2	3	2	6	2	3	0	0	6	6	7	1	4.66667	4	2	1	5	2	2.5
156	24	1	3	1	6	2	3	0	0	5	5	5	4	4.66667	5	7	5	7	6	6.25
157	71	2	1	1	3	1	1	1	0	1	6	7	7	6.66667	1	6	6	7	2	5.25
158	64	1	3	1	3	1	1	1	0	4	5	6	6	5.66667	3	6	3	5	2	4
159	36	1	3	1	3	1	1	1	0	7	6	7	7	6.66667	7	7	3	7	5	5.5
160	67	2	1	1	1	2	1	1	0	1	6	5	7	6	4	3	1	1	5	2.5
161	46	2	3	1	2	2	2	0	1	6	5	6	3	4.66667	3	3	1	5	5	3.5
162	47	2	2	1	1	2	1	1	0	4	1	7	2	3.33333	1	2	1	3	1	1.75
163	41	2	3	1	4	1	2	0	1	3	7	7	7	7	4	7	7	7	4	6.25
164	65	2	3	1	3	1	1	1	0	1	7	7	7	7	4	7	7	7	5	6.5
165	37	2	2	1	4	1	2	0	1	4	2	3	1	2	2	6	6	5	1	4.5
166	27	2	3	1	4	1	2	0	1	1	4	7	1	4	4	3	3	5	1	3
167	57	2	2	1	2	2	2	0	1	7	1	4	1	2	1	1	1	2	1	1.25
168	67	2	1	1	1	2	1	1	0	7	4	7	7	6	1	1	7	6	2	4
169	37	2	3	1	2	2	2	0	1	5	5	7	4	5.33333	4	5	7	7	5	6
170	50	1	3	1	2	2	2	0	1	4	6	6	6	6	5	2	2	2	2	2
171	64	1	3	1	4	1	2	0	1	4	7	7	7	7	3	1	1	5	1	2
172	24	2	3	1	6	2	3	0	0	4	6	6	5	5.66667	3	5	3	5	4	4.25
173	57	1	3	1	6	2	3	0	0	7	3	7	2	4	1	3	4	4	1	3
174	54	2	2	1	5	1	3	0	0	6	4	4	2	3.33333	3	2	1	2	2	1.75
175	39	1	3	1	1	2	1	1	0	1	1	5	7	4.33333	4	7	1	7	1	4
176	62	2	3	1	1	2	1	1	0	4	4	7	2	4.33333	4	5	5	7	6	5.75
177	55	1	2	1	1	2	1	1	0	5	6	7	1	4.66667	3	6	1	7	2	4
178	67	2	3	1	3	1	1	1	0	4	6	6	6	6	4	4	5	7	5	5.25
179	62	1	2	1	3	1	1	1	0	2	2	2	2	2	2	3	2	3	2	2.5
180	40	2	2	1	3	1	1	1	0	7	1	1	1	1	1	1	1	1	1	1
181	41	2	2	1	6	2	3	0	0	1	6	6	6	6	2	3	3	5	4	3.75
182	39	1	3	2	5	1	3	0	0	5	5	6	3	4.66667	4	5	4	6	3	4.5
183	57	2	3	1	6	2	3	0	0	5	6	7	5	6	4	3	1	4	4	3
184	57	1	3	1	4	1	2	0	1	2	7	7	7	7	4	7	7	7	7	7
185	35	2	3	1	2	2	2	0	1	6	3	6	1	3.33333	4	6	5	5	2	4.5
186	20	1	3	1	2	2	2	0	1	4	4	7	2	4.33333	4	5	3	6	2	4
187	30	1	3	1	3	1	1	1	0	2	4	6	5	5	3	5	3	6	4	4.5
188	37	1	2	1	1	2	1	1	0	6	6	6	1	4.33333	2	5	2	5	2	3.5
189	22	1	3	1	5	1	3	0	0	3	7	6	3	5.33333	5	6	4	6	7	5.75
190	19	1	3	1	1	2	1	1	0	5	2	2	1	1.66667	4	4	4	4	5	4.25
191	41	2	3	1	5	1	3	0	0	6	1	1	1	1	1	1	1	1	1	1
192	27	2	3	1	2	2	2	0	1	6	4	5	2	3.66667	4	4	4	6	5	4.75
193	50	1	2	1	4	1	2	0	1	2	4	5	4	4.33333	4	4	4	4	4	4
194	28	2	3	1	2	2	2	0	1	5	7	7	3	5.66667	5	4	4	5	3	4
195	33	1	3	1	3	1	1	1	0	4	2	5	2	3	3	6	6	6	5	5.75
196	65	1	1	1	2	2	2	0	1	5	3	7	1	3.66667	5	3	3	4	4	3.5
197	66	1	3	1	1	2	1	1	0	5	5	6	4	5	4	3	4	4	5	4
198	46	1	2	1	1	2	1	1	0	1	7	7	6	6.66667	3	6	5	7	7	6.25
199	43	2	3	1	5	1	3	0	0	6	5	7	6	6	5	5	5	6	4	5
200	45	1	3	1	5	1	3	0	0	1	7	7	7	7	4	4	4	4	4	4
201	29	2	3	1	6	2	3	0	0	5	4	7	2	4.33333	4	2	6	7	4	4.75
202	71	2	3	1	5	1	3	0	0	1	1	3	2	2	1	4	3	3	1	2.75
203	68	1	1	1	1	2	1	1	0	5	7	7	7	7	3	2	7	7	6	5.5
204	53	2	2	1	2	2	2	0	1	4	7	7	7	7	1	1	1	7	1	2.5
205	29	2	3	1	6	2	3	0	0	6	5	7	5	5.66667	5	6	7	7	4	6
206	25	2	3	1	6	2	3	0	0	6	2	5	2	3	1	3	1	5	1	2.5
207	58	2	2	1	4	1	2	0	1	4	7	7	7	7	5	7	7	7	7	7
208	54	2	1	2	4	1	2	0	1	4	7	7	7	7	4	5	5	7	6	5.75
209	58	1	3	1	1	2	1	1	0	5	1	2	1	1.33333	2	3	2	4	2	2.75
210	53	1	3	1	3	1	1	1	0	2	4	5	3	4	4	6	5	7	6	6
211	25	2	1	1	3	1	1	1	0	3	2	5	1	2.66667	1	2	1	5	2	2.5
212	55	2	3	1	2	2	2	0	1	4	2	3	1	2	2	5	7	4	1	4.25
213	66	2	1	2	3	1	1	1	0	3	7	7	7	7	1	7	5	7	7	6.5
214	18	2	3	1	3	1	1	1	0	4	3	4	5	4	2	1	2	7	3	3.25
215	70	1	2	1	5	1	3	0	0	2	6	4	2	4	2	2	4	6	4	4
216	24	1	3	1	5	1	3	0	0	4	5	5	5	5	5	6	2	7	3	4.5
217	59	1	3	1	5	1	3	0	0	3	3	3	4	3.33333	5	4	6	5	5	5
218	35	1	1	1	4	1	2	0	1	5	5	5	5	5	6	5	5	6	5	5.25
219	68	2	1	1	3	1	1	1	0	3	5	5	5	5	4	6	7	6	5	6
220	37	1	3	1	2	2	2	0	1	5	5	7	4	5.33333	3	7	4	7	5	5.75
221	56	2	2	1	5	1	3	0	0	2	3	7	3	4.33333	4	7	1	7	1	4
222	54	2	3	1	6	2	3	0	0	6	4	7	2	4.33333	4	5	4	5	4	4.5
223	57	2	2	1	3	1	1	1	0	7	1	1	1	1	1	1	1	1	1	1
224	25	2	2	1	5	1	3	0	0	7	4	4	4	4	4	4	2	4	4	3.5
225	34	1	2	1	1	2	1	1	0	4	3	5	1	3	1	3	5	3	4	3.75
226	41	1	3	1	5	1	3	0	0	6	6	6	6	6	4	6	6	7	4	5.75
227	40	1	3	1	6	2	3	0	0	4	4	4	4	4	4	4	4	4	4	4
228	69	2	2	1	4	1	2	0	1	1	7	7	7	7	2	7	7	7	7	7
229	36	1	2	1	3	1	1	1	0	7	2	7	1	3.33333	6	1	1	6	1	2.25
230	40	1	3	1	5	1	3	0	0	1	5	7	4	5.33333	3	3	4	6	3	4
231	54	2	3	1	3	1	1	1	0	1	7	7	7	7	3	6	7	7	4	6
232	68	2	2	1	3	1	1	1	0	4	7	4	1	4	3	4	2	7	2	3.75
233	66	2	2	1	5	1	3	0	0	2	6	6	4	5.33333	3	6	5	7	4	5.5
234	65	2	2	2	5	1	3	0	0	4	7	7	7	7	3	7	7	7	7	7
235	57	2	2	1	2	2	2	0	1	4	2	5	2	3	3	4	3	4	2	3.25
236	71	2	3	1	5	1	3	0	0	2	6	6	2	4.66667	2	7	6	7	4	6
237	53	2	3	1	4	1	2	0	1	1	7	7	2	5.33333	4	7	7	7	7	7
238	51	2	2	1	5	1	3	0	0	2	6	7	7	6.66667	4	4	6	7	4	5.25
239	23	2	3	1	1	2	1	1	0	7	1	7	1	3	7	7	1	5	1	3.5
240	72	2	1	1	4	1	2	0	1	1	4	7	4	5	7	1	1	2	1	1.25
241	27	1	3	1	6	2	3	0	0	6	3	7	2	4	5	4	5	5	4	4.5
242	24	1	3	1	4	1	2	0	1	3	5	3	3	3.66667	3	7	3	7	5	5.5
243	25	2	3	1	1	2	1	1	0	6	2	5	1	2.66667	3	5	4	5	2	4
244	37	1	1	1	6	2	3	0	0	5	7	7	7	7	7	7	2	7	7	5.75
245	31	1	2	1	2	2	2	0	1	5	1	3	1	1.66667	1	5	5	2	1	3.25
246	24	2	3	1	1	2	1	1	0	7	5	7	4	5.33333	6	3	3	6	4	4
247	63	1	2	1	6	2	3	0	0	4	3	7	7	5.66667	3	4	5	4	4	4.25
248	40	2	2	1	3	1	1	1	0	6	7	7	7	7	6	5	6	6	6	5.75
249	18	1	3	1	3	1	1	1	0	3	3	6	2	3.66667	2	5	2	3	1	2.75
250	18	2	3	1	5	1	3	0	0	3	5	7	7	6.33333	2	4	6	7	4	5.25
251	40	2	3	1	2	2	2	0	1	5	3	7	3	4.33333	5	2	4	2	2	2.5
252	52	2	1	1	2	2	2	0	1	7	7	7	7	7	7	7	7	7	7	7
253	67	2	2	1	2	2	2	0	1	5	7	7	7	7	1	7	1	7	1	4
254	57	1	3	1	3	1	1	1	0	4	1	1	1	1	1	1	1	1	1	1
255	42	2	3	1	1	2	1	1	0	7	1	4	7	4	2	5	1	7	4	4.25
256	50	1	2	1	1	2	1	1	0	5	4	7	1	4	2	6	1	7	1	3.75
257	70	2	2	1	1	2	1	1	0	3	7	7	4	6	2	6	5	7	7	6.25
258	41	2	3	1	5	1	3	0	0	1	5	4	4	4.33333	1	7	1	7	7	5.5
259	59	1	3	1	3	1	1	1	0	7	7	7	6	6.66667	4	7	7	7	7	7
260	42	2	2	1	2	2	2	0	1	4	3	7	2	4	2	2	3	7	2	3.5
261	39	1	1	2	5	1	3	0	0	1	7	4	7	6	6	6	7	7	7	6.75
262	39	2	3	1	3	1	1	1	0	1	1	1	2	1.33333	1	1	1	1	1	1
263	71	1	1	1	3	1	1	1	0	3	4	5	3	4	1	4	3	6	3	4
264	38	1	3	1	5	1	3	0	0	2	6	5	2	4.33333	3	3	3	5	3	3.5
265	65	2	2	1	4	1	2	0	1	3	7	7	7	7	1	7	7	7	7	7
266	34	1	3	1	4	1	2	0	1	4	3	3	4	3.33333	3	3	3	2	3	2.75
267	60	1	3	1	1	2	1	1	0	7	7	7	7	7	6	6	6	5	5	5.5
268	22	2	3	1	6	2	3	0	0	7	1	1	1	1	1	6	6	4	5	5.25
269	56	2	3	1	6	2	3	0	0	7	1	1	1	1	1	4	1	4	1	2.5
270	37	2	3	1	2	2	2	0	1	4	2	1	1	1.33333	2	2	1	3	2	2
271	60	1	2	2	6	2	3	0	0	7	7	7	1	5	3	1	1	1	1	1
272	50	1	2	1	4	1	2	0	1	4	5	5	5	5	5	5	4	5	5	4.75
273	69	1	3	1	2	2	2	0	1	6	1	2	1	1.33333	2	2	2	2	2	2
274	67	2	2	1	6	2	3	0	0	6	6	6	6	6	4	4	4	4	3	3.75
275	60	1	1	1	1	2	1	1	0	5	6	6	6	6	1	5	5	5	5	5
276	60	1	3	1	1	2	1	1	0	6	6	7	4	5.66667	4	6	6	7	6	6.25
277	24	1	3	1	5	1	3	0	0	4	4	4	4	4	4	1	1	4	1	1.75
278	39	1	2	2	2	2	2	0	1	6	1	2	1	1.33333	1	6	6	5	5	5.5
279	53	1	3	1	3	1	1	1	0	4	5	7	4	5.33333	4	6	5	7	5	5.75
280	63	1	1	2	4	1	2	0	1	1	7	4	7	6	5	7	7	7	7	7
281	38	2	2	1	2	2	2	0	1	5	4	7	2	4.33333	4	2	3	6	3	3.5
282	18	1	3	1	5	1	3	0	0	1	7	7	7	7	6	5	4	7	4	5
283	21	1	2	1	4	1	2	0	1	4	2	5	1	2.66667	1	2	1	3	1	1.75
284	71	2	2	1	2	2	2	0	1	7	5	7	1	4.33333	1	1	1	1	1	1
285	72	1	2	1	1	2	1	1	0	3	5	5	5	5	2	5	4	4	5	4.5
286	45	1	2	1	6	2	3	0	0	1	1	7	1	3	1	1	1	1	1	1
287	50	2	3	1	5	1	3	0	0	3	7	4	2	4.33333	4	7	2	7	5	5.25
288	67	2	1	1	3	1	1	1	0	7	7	7	7	7	1	7	7	7	7	7
289	26	2	2	1	2	2	2	0	1	7	1	7	4	4	2	5	1	6	1	3.25
290	47	1	3	1	1	2	1	1	0	6	6	7	2	5	4	6	2	6	4	4.5
291	36	1	3	1	4	1	2	0	1	4	7	7	7	7	7	4	3	7	7	5.25
292	63	2	2	1	3	1	1	1	0	6	6	7	4	5.66667	4	5	5	5	5	5
293	27	2	3	1	1	2	1	1	0	6	3	7	1	3.66667	2	2	1	2	2	1.75
294	64	2	2	2	3	1	1	1	0	3	5	7	4	5.33333	5	7	7	7	7	7
295	46	1	3	1	6	2	3	0	0	5	4	7	7	6	2	7	2	7	6	5.5
296	52	2	3	1	3	1	1	1	0	1	6	5	1	4	1	6	6	7	1	5
297	21	2	3	1	3	1	1	1	0	1	3	5	1	3	4	5	3	7	2	4.25
298	56	2	2	1	4	1	2	0	1	2	6	3	3	4	4	6	6	7	6	6.25
299	24	1	3	2	2	2	2	0	1	4	3	4	4	3.66667	3	4	3	3	4	3.5
300	58	1	2	1	3	1	1	1	0	2	1	4	1	2	1	6	7	7	2	5.5
301	66	1	2	1	5	1	3	0	0	4	4	7	3	4.66667	2	4	4	6	1	3.75
302	28	2	3	1	1	2	1	1	0	6	1	5	1	2.33333	2	1	1	1	1	1
303	28	2	2	1	4	1	2	0	1	4	5	5	1	3.66667	4	1	1	6	3	2.75
304	73	1	1	1	4	1	2	0	1	1	6	6	6	6	1	7	7	7	7	7
305	39	1	2	1	6	2	3	0	0	6	1	6	1	2.66667	5	5	5	5	1	4
306	51	2	2	1	4	1	2	0	1	1	7	7	7	7	4	7	7	7	7	7
307	28	1	3	1	2	2	2	0	1	3	5	5	2	4	2	3	5	7	2	4.25
308	20	1	2	2	2	2	2	0	1	6	1	1	1	1	1	1	1	3	1	1.5
309	21	1	3	1	1	2	1	1	0	7	7	7	5	6.33333	1	1	1	5	1	2
310	31	2	3	1	2	2	2	0	1	6	2	7	1	3.33333	2	3	2	7	3	3.75
311	53	2	3	1	2	2	2	0	1	4	4	4	1	3	1	4	4	4	3	3.75
312	64	1	1	1	1	2	1	1	0	6	4	4	4	4	2	3	3	3	3	3
313	19	1	1	1	1	2	1	1	0	4	3	7	4	4.66667	5	3	4	3	5	3.75
314	54	1	1	1	2	2	2	0	1	7	4	4	4	4	5	4	4	4	3	3.75
315	36	1	3	1	1	2	1	1	0	5	7	7	3	5.66667	1	1	1	7	6	3.75
316	30	2	3	1	2	2	2	0	1	4	7	5	5	5.66667	4	4	2	6	7	4.75
317	50	1	2	1	2	2	2	0	1	3	4	3	6	4.33333	4	4	4	4	4	4
318	51	2	3	1	4	1	2	0	1	6	5	6	4	5	2	6	6	7	6	6.25
319	65	1	2	1	3	1	1	1	0	5	1	3	1	1.66667	1	2	1	2	1	1.5
320	67	1	3	1	3	1	1	1	0	4	4	4	4	4	3	6	4	6	5	5.25
321	25	1	3	1	4	1	2	0	1	2	2	5	1	2.66667	4	5	7	5	4	5.25
322	38	1	3	1	6	2	3	0	0	5	6	5	5	5.33333	3	7	6	6	5	6
323	43	1	3	1	1	2	1	1	0	7	4	5	1	3.33333	5	1	2	3	1	1.75
324	34	1	2	1	1	2	1	1	0	7	1	3	1	1.66667	1	2	1	3	1	1.75
325	55	1	3	1	4	1	2	0	1	4	6	6	5	5.66667	4	4	5	5	4	4.5
326	64	1	3	1	3	1	1	1	0	1	7	7	7	7	3	7	7	7	7	7
327	58	1	2	1	4	1	2	0	1	6	7	7	7	7	5	7	2	4	5	4.5
328	36	2	2	1	2	2	2	0	1	1	1	1	4	2	1	1	1	1	1	1
329	62	2	2	1	2	2	2	0	1	4	3	7	3	4.33333	4	6	4	6	5	5.25
330	20	1	3	1	1	2	1	1	0	6	1	5	1	2.33333	4	1	1	7	1	2.5
331	33	2	3	1	4	1	2	0	1	4	5	6	4	5	5	5	5	5	6	5.25
332	29	2	3	1	1	2	1	1	0	7	1	1	5	2.33333	1	7	7	7	1	5.5
333	70	2	3	1	1	2	1	1	0	6	5	7	2	4.66667	2	2	3	7	5	4.25
334	52	1	3	1	6	2	3	0	0	1	7	7	7	7	7	7	7	7	7	7
335	40	2	2	1	6	2	3	0	0	6	5	5	5	5	4	7	6	7	5	6.25
336	71	2	1	1	5	1	3	0	0	1	7	7	7	7	1	1	1	4	1	1.75
337	60	1	3	1	6	2	3	0	0	6	6	6	4	5.33333	3	2	4	5	4	3.75
338	66	2	3	1	6	2	3	0	0	7	4	7	5	5.33333	2	3	3	6	5	4.25
339	41	2	2	1	2	2	2	0	1	5	4	7	2	4.33333	4	1	1	3	1	1.5
340	39	2	2	1	2	2	2	0	1	4	6	6	4	5.33333	4	7	6	7	6	6.5
341	46	2	3	1	5	1	3	0	0	1	7	7	4	6	1	7	7	7	7	7
342	40	2	3	2	4	1	2	0	1	1	7	6	6	6.33333	5	7	7	7	7	7
343	67	2	3	2	6	2	3	0	0	6	7	7	1	5	1	4	4	7	6	5.25
344	28	2	3	1	4	1	2	0	1	1	3	7	3	4.33333	2	5	1	7	1	3.5
345	65	2	2	1	2	2	2	0	1	4	7	7	4	6	4	6	6	6	6	6
346	57	2	2	1	4	1	2	0	1	5	1	2	1	1.33333	1	2	3	6	3	3.5
347	54	1	3	1	1	2	1	1	0	7	1	3	1	1.66667	1	4	1	3	1	2.25
348	60	1	3	1	2	2	2	0	1	6	2	3	1	2	4	6	7	6	6	6.25
349	22	1	3	1	6	2	3	0	0	4	6	6	5	5.66667	4	5	6	7	7	6.25
350	21	2	3	1	2	2	2	0	1	7	1	5	1	2.33333	2	2	1	5	1	2.25
351	21	2	3	1	5	1	3	0	0	2	3	6	3	4	4	5	3	6	3	4.25
352	40	2	3	1	2	2	2	0	1	6	5	2	2	3	4	3	6	6	4	4.75
353	68	1	2	1	5	1	3	0	0	3	2	5	4	3.66667	3	2	3	4	2	2.75
354	59	2	2	1	3	1	1	1	0	1	7	7	7	7	7	7	7	7	7	7
355	25	1	2	1	4	1	2	0	1	6	5	5	1	3.66667	1	7	1	5	7	5
356	36	1	3	2	4	1	2	0	1	1	7	7	7	7	2	6	5	7	7	6.25
357	63	2	3	1	4	1	2	0	1	5	4	7	4	5	5	7	7	7	6	6.75
358	31	2	2	1	1	2	1	1	0	6	5	7	4	5.33333	3	2	2	5	1	2.5
359	50	2	2	1	3	1	1	1	0	1	6	7	1	4.66667	5	7	7	7	7	7
360	65	2	3	2	1	2	1	1	0	4	1	5	1	2.33333	4	5	6	7	5	5.75
361	53	2	2	1	2	2	2	0	1	6	1	4	1	2	2	2	1	6	1	2.5
362	70	1	2	1	2	2	2	0	1	3	7	2	6	5	2	6	7	5	6	6
363	68	1	3	1	3	1	1	1	0	2	3	7	1	3.66667	2	2	1	7	2	3
364	38	2	3	1	5	1	3	0	0	1	7	7	7	7	1	7	1	7	7	5.5
365	50	1	3	1	5	1	3	0	0	3	7	6	2	5	2	2	2	3	3	2.5
366	51	1	3	1	2	2	2	0	1	7	6	4	3	4.33333	2	1	1	7	1	2.5
367	44	2	3	1	2	2	2	0	1	4	7	7	7	7	5	7	7	7	7	7
368	53	2	3	1	6	2	3	0	0	5	1	5	5	3.66667	2	4	4	4	3	3.75
369	41	2	1	1	3	1	1	1	0	5	1	1	1	1	4	3	3	3	3	3
370	31	2	3	1	2	2	2	0	1	4	5	5	3	4.33333	5	4	3	5	4	4
371	21	2	3	1	1	2	1	1	0	5	3	3	2	2.66667	4	3	4	5	1	3.25
372	68	1	3	1	6	2	3	0	0	1	5	7	4	5.33333	5	7	7	7	7	7
373	36	1	3	1	2	2	2	0	1	6	5	5	6	5.33333	7	4	5	5	5	4.75
374	30	2	3	2	1	2	1	1	0	5	7	7	7	7	7	7	7	7	5	6.5
375	20	1	3	2	4	1	2	0	1	5	3	4	4	3.66667	4	4	6	3	5	4.5
376	34	2	1	1	3	1	1	1	0	1	1	1	1	1	1	1	1	1	1	1
377	42	1	3	1	4	1	2	0	1	1	6	7	2	5	3	2	2	3	2	2.25
378	35	2	2	1	6	2	3	0	0	4	1	1	1	1	1	1	1	1	1	1
379	35	1	2	1	5	1	3	0	0	3	3	4	3	3.33333	5	4	3	4	4	3.75
380	49	1	3	1	3	1	1	1	0	4	4	4	4	4	4	4	4	4	4	4
381	45	1	3	1	5	1	3	0	0	5	5	6	6	5.66667	4	5	3	5	5	4.5
382	70	1	2	1	2	2	2	0	1	4	6	6	6	6	4	4	4	4	4	4
383	20	2	1	1	3	1	1	1	0	1	3	3	4	3.33333	3	6	3	2	3	3.5
384	35	1	3	1	2	2	2	0	1	6	3	5	2	3.33333	3	2	2	5	2	2.75
385	32	1	2	1	4	1	2	0	1	4	1	1	1	1	4	5	6	6	3	5
386	48	1	3	1	3	1	1	1	0	4	4	4	4	4	4	4	3	3	4	3.5
387	71	1	1	1	3	1	1	1	0	1	7	7	4	6	2	4	7	7	3	5.25
388	52	1	3	1	2	2	2	0	1	3	5	6	6	5.66667	5	5	4	7	5	5.25
389	43	2	3	1	3	1	1	1	0	4	3	5	3	3.66667	2	3	4	4	3	3.5
390	41	2	3	1	4	1	2	0	1	2	7	7	3	5.66667	3	3	4	7	4	4.5
391	58	1	3	1	4	1	2	0	1	4	7	6	3	5.33333	4	5	6	7	6	6
392	29	2	2	1	1	2	1	1	0	5	4	6	3	4.33333	4	2	1	5	1	2.25
393	51	2	3	1	1	2	1	1	0	5	7	7	7	7	5	7	7	7	7	7
394	54	1	3	1	1	2	1	1	0	5	1	7	7	5	2	5	7	7	6	6.25
395	49	2	3	1	3	1	1	1	0	1	7	6	6	6.33333	2	5	7	7	7	6.5
396	22	2	3	1	4	1	2	0	1	2	3	3	5	3.66667	4	4	4	3	4	3.75
397	27	2	3	1	4	1	2	0	1	3	1	5	1	2.33333	1	1	1	7	3	3
398	57	2	2	2	5	1	3	0	0	7	7	7	7	7	1	7	7	7	7	7
399	56	2	3	1	5	1	3	0	0	4	2	7	1	3.33333	1	2	2	6	1	2.75
400	23	1	3	1	5	1	3	0	0	5	3	5	6	4.66667	5	7	3	7	5	5.5
401	71	2	3	1	2	2	2	0	1	2	6	6	6	6	4	7	7	7	6	6.75
402	20	1	3	2	5	1	3	0	0	5	5	4	5	4.66667	6	5	6	4	5	5
403	66	1	2	1	4	1	2	0	1	2	6	6	6	6	2	2	6	6	3	4.25
404	52	1	3	1	5	1	3	0	0	1	7	7	7	7	2	7	7	6	5	6.25
405	41	2	2	1	2	2	2	0	1	4	4	4	3	3.66667	2	4	3	4	3	3.5
406	35	1	2	1	4	1	2	0	1	2	1	7	1	3	1	1	1	2	1	1.25
407	49	1	3	1	1	2	1	1	0	7	2	4	1	2.33333	3	1	1	1	1	1
408	36	1	2	1	2	2	2	0	1	4	7	7	7	7	4	4	4	7	4	4.75
409	36	1	3	1	1	2	1	1	0	4	6	5	6	5.66667	3	6	6	7	5	6
410	41	1	3	1	3	1	1	1	0	7	7	7	7	7	7	7	7	7	7	7
411	66	2	3	1	3	1	1	1	0	3	4	7	6	5.66667	6	7	7	7	6	6.75
412	44	2	2	1	6	2	3	0	0	7	7	5	5	5.66667	2	6	4	7	7	6
413	54	1	3	1	5	1	3	0	0	4	5	5	2	4	3	7	6	6	5	6
414	42	2	2	1	5	1	3	0	0	1	7	7	7	7	1	7	7	7	7	7
415	32	1	3	2	3	1	1	1	0	7	7	7	5	6.33333	7	6	7	5	6	6
416	54	1	3	2	6	2	3	0	0	6	5	7	3	5	3	5	2	6	4	4.25
417	44	2	3	1	4	1	2	0	1	2	3	7	2	4	4	5	6	7	6	6
418	53	2	3	1	4	1	2	0	1	5	7	7	5	6.33333	5	3	5	6	7	5.25
419	22	2	3	1	6	2	3	0	0	5	5	7	3	5	4	3	3	4	3	3.25
420	31	2	3	1	3	1	1	1	0	2	5	7	2	4.66667	4	6	5	7	4	5.5
421	36	2	3	2	2	2	2	0	1	5	5	7	3	5	4	6	4	6	5	5.25
422	66	1	3	1	4	1	2	0	1	4	5	6	4	5	5	6	6	7	6	6.25
423	44	1	3	1	1	2	1	1	0	7	1	1	1	1	7	7	1	7	7	5.5
424	56	1	1	1	6	2	3	0	0	4	6	7	2	5	2	3	2	3	3	2.75
425	38	2	2	1	2	2	2	0	1	6	1	5	1	2.33333	1	1	4	6	1	3
426	33	2	3	1	5	1	3	0	0	6	3	7	1	3.66667	2	5	5	5	3	4.5
427	24	1	3	1	4	1	2	0	1	3	1	1	1	1	5	2	2	2	2	2
428	22	1	3	1	3	1	1	1	0	3	3	2	3	2.66667	5	3	3	2	2	2.5
429	29	2	3	1	3	1	1	1	0	4	3	1	2	2	5	5	3	4	4	4
430	67	1	1	1	5	1	3	0	0	3	7	6	5	6	2	6	7	7	5	6.25
431	28	2	3	1	1	2	1	1	0	5	4	6	3	4.33333	5	5	6	4	5	5
432	44	2	3	1	3	1	1	1	0	2	6	7	3	5.33333	2	3	3	6	4	4
433	67	1	3	1	4	1	2	0	1	4	7	7	5	6.33333	5	7	7	7	5	6.5
434	64	1	2	2	5	1	3	0	0	2	6	7	4	5.66667	4	7	3	7	4	5.25
435	25	2	2	2	5	1	3	0	0	4	4	4	4	4	4	4	4	4	4	4
436	65	2	2	1	6	2	3	0	0	6	6	6	2	4.66667	2	6	3	6	2	4.25
437	24	2	3	1	4	1	2	0	1	1	3	5	1	3	5	5	4	4	4	4.25
438	29	1	3	2	4	1	2	0	1	6	2	1	1	1.33333	2	1	1	2	1	1.25
439	50	1	3	1	4	1	2	0	1	2	7	7	4	6	3	5	6	7	5	5.75
440	27	2	3	1	6	2	3	0	0	3	7	6	7	6.66667	5	7	5	6	7	6.25
441	25	1	3	2	2	2	2	0	1	5	3	3	3	3	3	5	2	5	2	3.5
442	24	2	3	1	3	1	1	1	0	2	3	6	5	4.66667	5	5	3	7	5	5
443	58	1	1	1	5	1	3	0	0	1	5	1	7	4.33333	1	1	4	4	1	2.5
444	18	2	3	1	4	1	2	0	1	5	1	1	1	1	2	5	1	4	5	3.75
445	62	1	2	1	1	2	1	1	0	5	3	4	3	3.33333	1	3	5	6	4	4.5
446	32	1	2	1	2	2	2	0	1	3	1	1	1	1	1	1	1	1	1	1
447	30	1	3	1	4	1	2	0	1	4	7	7	7	7	7	4	4	4	5	4.25
448	69	2	1	1	3	1	1	1	0	2	6	6	4	5.33333	3	5	2	5	3	3.75
449	25	2	3	1	5	1	3	0	0	1	1	7	1	3	2	4	7	6	5	5.5
450	60	1	1	2	3	1	1	1	0	1	3	5	7	5	4	4	7	7	5	5.75
451	51	2	2	1	2	2	2	0	1	5	6	6	5	5.66667	4	6	6	7	6	6.25
452	28	2	2	1	2	2	2	0	1	5	7	7	5	6.33333	4	7	4	7	4	5.5
453	60	2	2	1	6	2	3	0	0	1	7	7	7	7	2	7	7	7	6	6.75
454	48	1	3	1	2	2	2	0	1	5	7	6	6	6.33333	5	6	6	7	6	6.25
455	37	1	2	1	5	1	3	0	0	7	1	5	1	2.33333	1	2	1	2	1	1.5
456	47	1	3	1	6	2	3	0	0	6	2	7	2	3.66667	2	3	6	7	2	4.5
457	23	2	3	1	5	1	3	0	0	1	7	7	7	7	3	7	5	7	5	6
458	52	2	3	1	6	2	3	0	0	4	4	6	3	4.33333	4	3	4	6	3	4
459	41	1	1	1	5	1	3	0	0	4	4	4	4	4	4	4	4	4	4	4
460	68	2	3	1	1	2	1	1	0	3	5	3	5	4.33333	5	7	7	7	7	7
461	43	1	2	1	4	1	2	0	1	5	1	3	1	1.66667	3	3	3	5	5	4
462	65	2	3	1	4	1	2	0	1	4	4	7	1	4	2	1	1	7	1	2.5
463	68	2	3	1	4	1	2	0	1	2	7	6	5	6	4	7	7	7	4	6.25
464	18	1	3	1	6	2	3	0	0	5	3	5	5	4.33333	3	4	4	6	3	4.25
465	34	2	3	1	1	2	1	1	0	7	4	6	3	4.33333	2	1	1	2	1	1.25
466	41	1	3	1	6	2	3	0	0	5	5	5	6	5.33333	7	5	5	6	5	5.25
467	36	2	3	1	2	2	2	0	1	5	5	5	5	5	5	4	5	5	5	4.75
468	52	1	3	1	1	2	1	1	0	4	7	7	7	7	6	5	4	4	4	4.25
469	72	2	3	1	2	2	2	0	1	5	7	6	7	6.66667	4	7	7	7	6	6.75
470	28	2	3	1	2	2	2	0	1	4	4	7	1	4	5	4	3	3	3	3.25
471	69	1	3	1	6	2	3	0	0	5	7	7	7	7	2	4	3	6	4	4.25
472	35	1	3	2	6	2	3	0	0	6	1	5	1	2.33333	1	5	5	5	1	4
473	72	1	2	1	3	1	1	1	0	1	7	7	7	7	5	7	5	7	7	6.5
474	44	1	3	1	3	1	1	1	0	2	6	4	4	4.66667	2	5	2	6	5	4.5
475	40	1	3	1	3	1	1	1	0	3	3	5	1	3	1	2	2	5	2	2.75
476	50	2	3	1	4	1	2	0	1	2	7	7	7	7	5	7	4	7	7	6.25
477	66	2	3	1	1	2	1	1	0	4	5	6	3	4.66667	4	6	5	6	4	5.25
478	68	2	1	1	3	1	1	1	0	1	7	7	7	7	7	7	7	7	7	7
479	62	2	3	1	5	1	3	0	0	3	6	7	7	6.66667	3	7	6	7	7	6.75
480	41	2	3	1	1	2	1	1	0	4	4	4	4	4	4	4	5	4	4	4.25
481	37	2	3	1	6	2	3	0	0	5	7	7	6	6.66667	3	3	1	5	1	2.5
482	40	2	2	1	6	2	3	0	0	4	7	7	7	7	1	7	7	7	7	7
483	54	2	2	1	2	2	2	0	1	5	2	4	1	2.33333	2	5	3	5	1	3.5
484	53	1	3	2	2	2	2	0	1	5	6	7	6	6.33333	5	4	4	6	5	4.75
485	38	2	3	1	5	1	3	0	0	4	1	1	1	1	2	1	1	1	1	1
486	68	2	2	1	6	2	3	0	0	4	3	5	3	3.66667	2	2	2	2	2	2
487	54	2	2	1	4	1	2	0	1	2	7	7	6	6.66667	4	4	7	7	7	6.25
488	52	1	2	2	2	2	2	0	1	4	5	5	2	4	4	5	3	5	4	4.25
489	33	2	2	1	3	1	1	1	0	3	3	6	1	3.33333	1	4	1	6	2	3.25
490	63	1	2	1	5	1	3	0	0	5	2	7	4	4.33333	1	1	1	1	1	1
491	46	2	3	1	5	1	3	0	0	4	6	5	2	4.33333	2	4	1	3	3	2.75
492	55	1	3	1	5	1	3	0	0	1	7	7	7	7	6	7	7	7	7	7
493	36	2	3	1	3	1	1	1	0	4	2	4	1	2.33333	3	5	4	5	3	4.25
494	18	2	3	1	5	1	3	0	0	4	4	6	3	4.33333	6	5	2	4	3	3.5
495	42	2	3	1	2	2	2	0	1	5	7	7	7	7	2	7	7	7	5	6.5
496	26	2	3	1	2	2	2	0	1	6	4	6	5	5	6	6	5	3	5	4.75
497	32	2	2	1	1	2	1	1	0	5	3	5	2	3.33333	4	2	3	4	2	2.75
498	59	1	1	1	4	1	2	0	1	1	5	6	5	5.33333	3	7	7	5	7	6.5
499	60	1	3	1	1	2	1	1	0	4	4	7	3	4.66667	4	5	5	7	4	5.25
500	67	1	3	2	2	2	2	0	1	7	7	7	7	7	6	7	7	7	6	6.75
501	35	1	3	1	2	2	2	0	1	2	1	1	1	1	1	6	3	3	1	3.25
502	24	2	3	1	4	1	2	0	1	5	2	6	2	3.33333	5	1	6	6	2	3.75
503	61	1	3	1	5	1	3	0	0	4	7	7	7	7	4	4	4	7	4	4.75
504	30	2	3	1	3	1	1	1	0	4	4	4	4	4	4	4	4	4	4	4
505	36	2	2	1	2	2	2	0	1	5	7	7	2	5.33333	3	1	4	7	1	3.25
506	28	1	3	1	6	2	3	0	0	6	1	6	1	2.66667	1	5	1	3	1	2.5
507	43	2	3	1	4	1	2	0	1	2	5	5	1	3.66667	4	7	7	7	4	6.25
508	71	2	2	1	2	2	2	0	1	7	1	5	1	2.33333	1	1	1	1	1	1
509	65	2	3	1	2	2	2	0	1	4	7	7	5	6.33333	3	1	1	7	6	3.75
510	39	1	2	1	2	2	2	0	1	4	3	1	1	1.66667	1	1	1	2	1	1.25
511	18	1	3	1	2	2	2	0	1	1	7	1	7	5	4	1	1	1	1	1
512	32	2	2	1	3	1	1	1	0	1	4	7	1	4	2	1	3	5	1	2.5
513	44	1	2	1	4	1	2	0	1	2	7	6	4	5.66667	4	4	2	5	2	3.25
514	29	1	3	1	4	1	2	0	1	4	4	5	1	3.33333	2	2	3	1	4	2.5
515	53	2	3	1	1	2	1	1	0	6	2	6	1	3	2	2	1	5	2	2.5
516	35	2	3	1	3	1	1	1	0	4	5	5	5	5	5	5	6	7	2	5
517	20	2	3	1	6	2	3	0	0	4	3	4	3	3.33333	3	5	4	5	3	4.25
518	56	1	3	1	1	2	1	1	0	6	5	7	1	4.33333	4	7	5	7	6	6.25
519	34	2	2	2	3	1	1	1	0	3	7	7	7	7	6	3	3	5	6	4.25
520	50	2	3	1	3	1	1	1	0	2	7	6	6	6.33333	5	5	5	7	4	5.25
521	42	2	2	1	2	2	2	0	1	4	7	6	5	6	2	6	3	6	4	4.75
522	66	2	3	1	4	1	2	0	1	2	5	6	4	5	3	5	6	6	5	5.5
523	25	2	3	1	3	1	1	1	0	3	4	3	4	3.66667	3	3	4	4	5	4
524	71	1	3	1	5	1	3	0	0	2	6	6	6	6	5	5	7	7	6	6.25
525	65	1	1	1	5	1	3	0	0	1	7	7	7	7	3	7	7	7	7	7
526	62	1	2	1	2	2	2	0	1	5	1	6	1	2.66667	2	1	1	1	1	1
527	65	1	3	1	6	2	3	0	0	5	3	5	3	3.66667	2	5	3	6	4	4.5
528	25	1	3	1	1	2	1	1	0	5	3	4	3	3.33333	4	6	3	7	2	4.5
529	43	2	3	2	3	1	1	1	0	1	6	7	1	4.66667	5	6	6	6	5	5.75
530	72	1	2	1	2	2	2	0	1	6	1	3	1	1.66667	3	2	1	5	1	2.25
531	73	1	3	1	3	1	1	1	0	4	7	7	7	7	4	7	7	7	6	6.75
532	32	2	3	1	5	1	3	0	0	2	5	7	3	5	5	3	5	7	4	4.75
533	53	1	1	2	6	2	3	0	0	6	3	3	4	3.33333	2	6	2	7	2	4.25
534	62	2	3	1	5	1	3	0	0	1	7	7	7	7	2	7	5	7	5	6
535	46	1	3	1	4	1	2	0	1	1	2	6	2	3.33333	2	1	1	5	2	2.25
536	25	2	3	1	2	2	2	0	1	3	5	7	1	4.33333	4	3	4	5	3	3.75
537	25	2	3	1	2	2	2	0	1	7	4	4	1	3	4	4	4	4	4	4
538	48	1	3	1	1	2	1	1	0	5	3	4	4	3.66667	4	3	4	4	3	3.5
539	22	2	3	1	6	2	3	0	0	6	1	4	2	2.33333	4	6	4	4	1	3.75
540	36	1	3	1	3	1	1	1	0	5	3	3	3	3	4	5	5	5	4	4.75
541	62	2	1	1	4	1	2	0	1	1	4	5	5	4.66667	4	1	3	7	1	3
542	67	1	1	1	6	2	3	0	0	2	2	4	4	3.33333	4	2	3	3	2	2.5
543	36	1	2	1	4	1	2	0	1	4	7	5	4	5.33333	7	5	4	4	6	4.75
544	41	2	3	1	5	1	3	0	0	1	5	6	2	4.33333	4	6	6	6	6	6
545	59	1	2	1	3	1	1	1	0	2	1	1	1	1	1	3	2	2	5	3
546	40	2	2	1	2	2	2	0	1	3	7	7	7	7	2	4	4	4	4	4
547	56	2	2	1	3	1	1	1	0	1	3	7	3	4.33333	6	7	7	7	3	6
548	68	1	3	1	3	1	1	1	0	5	4	5	4	4.33333	1	3	2	2	2	2.25
549	51	1	2	2	6	2	3	0	0	6	3	3	2	2.66667	4	5	6	5	4	5
550	24	1	3	1	1	2	1	1	0	6	2	5	2	3	3	2	6	5	2	3.75
551	30	1	2	1	2	2	2	0	1	5	3	6	3	4	4	4	5	7	3	4.75
552	46	2	3	1	4	1	2	0	1	2	2	6	1	3	4	5	3	5	3	4
553	57	2	2	1	4	1	2	0	1	1	7	4	4	5	5	7	5	7	5	6
554	42	1	2	1	2	2	2	0	1	6	7	7	7	7	5	3	7	6	5	5.25
555	65	2	1	1	1	2	1	1	0	1	3	6	4	4.33333	6	1	1	3	1	1.5
556	44	2	2	1	1	2	1	1	0	6	4	2	1	2.33333	4	5	6	6	3	5
557	70	2	1	1	3	1	1	1	0	1	4	7	1	4	1	1	1	4	1	1.75
558	67	1	1	1	5	1	3	0	0	3	4	3	5	4	5	3	2	6	6	4.25
559	39	2	3	1	5	1	3	0	0	4	1	4	1	2	5	4	6	4	1	3.75
560	32	2	3	1	1	2	1	1	0	4	3	6	4	4.33333	3	7	6	7	5	6.25
561	65	2	2	1	2	2	2	0	1	7	7	7	7	7	2	6	7	7	6	6.5
562	53	1	3	1	5	1	3	0	0	2	7	7	7	7	6	5	2	7	5	4.75
563	40	2	2	1	5	1	3	0	0	1	6	6	4	5.33333	3	4	4	5	4	4.25
564	71	2	3	1	3	1	1	1	0	1	7	6	7	6.66667	1	3	5	5	2	3.75
565	33	1	3	1	2	2	2	0	1	3	4	4	4	4	4	3	4	3	4	3.5
566	36	1	2	1	1	2	1	1	0	4	3	7	1	3.66667	1	1	1	6	1	2.25
567	37	2	3	1	4	1	2	0	1	2	4	4	5	4.33333	2	3	3	5	4	3.75
568	58	1	2	1	1	2	1	1	0	4	5	3	4	4	3	5	3	5	5	4.5
569	54	2	3	1	5	1	3	0	0	2	7	7	7	7	4	3	6	7	6	5.5
570	38	2	3	1	5	1	3	0	0	4	4	7	1	4	2	5	6	5	4	5
571	39	1	2	1	4	1	2	0	1	2	7	5	5	5.66667	4	5	1	7	7	5
572	59	1	2	1	2	2	2	0	1	1	7	7	5	6.33333	4	2	1	7	4	3.5
573	54	2	2	1	6	2	3	0	0	6	6	7	4	5.66667	4	4	5	7	2	4.5
574	46	1	1	1	4	1	2	0	1	4	7	7	7	7	1	1	7	7	2	4.25
575	44	1	3	1	2	2	2	0	1	5	5	7	2	4.66667	6	4	4	7	2	4.25
576	66	1	1	2	2	2	2	0	1	1	2	7	1	3.33333	2	7	7	7	6	6.75
577	53	2	1	1	2	2	2	0	1	3	6	5	4	5	5	5	5	6	4	5
578	39	1	3	1	1	2	1	1	0	6	6	7	7	6.66667	6	7	6	7	6	6.5
579	25	1	2	1	5	1	3	0	0	3	4	7	7	6	1	4	3	4	2	3.25
580	18	1	3	1	1	2	1	1	0	5	4	3	4	3.66667	3	2	2	3	2	2.25
581	59	2	1	1	2	2	2	0	1	4	7	7	7	7	4	7	7	7	7	7
582	56	2	2	1	1	2	1	1	0	5	2	3	1	2	7	6	5	7	5	5.75
583	37	2	2	1	2	2	2	0	1	6	5	7	3	5	4	5	4	7	4	5
584	72	2	2	1	5	1	3	0	0	1	7	7	4	6	5	7	7	7	7	7
585	41	2	3	1	6	2	3	0	0	6	4	6	3	4.33333	6	7	7	7	6	6.75
586	39	2	2	1	1	2	1	1	0	5	7	7	4	6	4	1	5	7	4	4.25
587	71	2	2	1	1	2	1	1	0	6	1	3	1	1.66667	1	7	1	7	1	4
588	36	2	3	1	2	2	2	0	1	4	7	7	5	6.33333	4	6	5	6	7	6
589	38	2	3	1	1	2	1	1	0	6	5	7	3	5	2	6	3	7	5	5.25
590	68	1	3	1	4	1	2	0	1	6	7	7	6	6.66667	4	7	4	7	7	6.25
591	41	2	3	1	2	2	2	0	1	4	7	7	5	6.33333	7	4	7	5	7	5.75
592	39	1	3	1	4	1	2	0	1	2	4	4	4	4	4	1	1	1	2	1.25
593	42	1	3	1	2	2	2	0	1	7	1	1	1	1	2	1	1	1	1	1
594	57	2	3	2	4	1	2	0	1	3	3	3	3	3	3	5	6	6	2	4.75
595	34	2	3	1	6	2	3	0	0	5	1	7	1	3	3	4	6	5	2	4.25
596	19	1	2	1	3	1	1	1	0	2	1	1	1	1	3	4	4	1	1	2.5
597	25	2	2	2	4	1	2	0	1	3	5	2	4	3.66667	2	6	4	5	5	5
598	55	1	3	1	3	1	1	1	0	2	5	7	3	5	3	2	5	3	3	3.25
599	20	1	3	2	2	2	2	0	1	4	4	4	4	4	4	4	3	4	4	3.75
600	53	2	3	1	6	2	3	0	0	1	7	7	7	7	6	1	1	7	7	4
601	58	2	3	1	2	2	2	0	1	6	6	7	3	5.33333	3	6	5	6	5	5.5
602	19	1	1	1	3	1	1	1	0	4	1	2	5	2.66667	2	4	3	3	4	3.5
603	60	2	1	1	4	1	2	0	1	1	7	7	7	7	4	7	7	7	7	7
604	54	2	3	1	3	1	1	1	0	1	7	7	1	5	1	1	1	7	4	3.25
605	37	1	2	2	4	1	2	0	1	2	7	7	7	7	5	6	5	5	4	5
606	25	2	3	1	1	2	1	1	0	7	1	7	3	3.66667	1	1	1	1	1	1
607	29	2	2	1	1	2	1	1	0	1	1	1	1	1	1	1	1	1	1	1
608	51	2	3	1	6	2	3	0	0	5	6	7	5	6	3	5	5	5	3	4.5
609	63	1	1	1	4	1	2	0	1	4	2	2	2	2	4	3	3	3	3	3
610	69	1	2	1	5	1	3	0	0	1	7	7	4	6	1	4	7	7	4	5.5
611	43	2	3	1	4	1	2	0	1	1	7	7	3	5.66667	1	1	1	7	1	2.5
612	23	1	3	1	3	1	1	1	0	4	6	6	3	5	2	3	2	4	2	2.75
613	49	2	3	1	3	1	1	1	0	3	5	5	3	4.33333	4	5	4	6	5	5
614	62	1	1	1	4	1	2	0	1	4	5	6	6	5.66667	7	5	6	6	5	5.5
615	28	1	1	1	3	1	1	1	0	1	7	7	7	7	4	7	7	7	6	6.75
616	24	1	3	1	3	1	1	1	0	3	3	3	5	3.66667	4	4	4	5	3	4
617	41	1	3	1	2	2	2	0	1	6	5	7	3	5	3	7	6	7	7	6.75
618	66	1	2	1	2	2	2	0	1	7	7	7	7	7	1	7	7	7	7	7
619	58	1	3	1	5	1	3	0	0	1	6	6	7	6.33333	5	7	7	7	6	6.75
620	20	2	2	1	1	2	1	1	0	7	7	7	7	7	1	4	7	7	7	6.25
621	38	2	3	1	1	2	1	1	0	3	4	6	2	4	4	4	1	4	2	2.75
622	27	2	2	1	2	2	2	0	1	5	2	5	1	2.66667	5	6	3	6	1	4
623	62	1	3	1	1	2	1	1	0	6	3	7	1	3.66667	2	1	1	3	1	1.5
624	41	2	3	1	2	2	2	0	1	3	7	7	2	5.33333	1	5	4	7	5	5.25
625	28	2	2	1	4	1	2	0	1	1	5	7	3	5	5	7	7	7	6	6.75
626	66	2	1	1	3	1	1	1	0	1	7	7	7	7	1	7	7	7	7	7
627	32	1	3	1	3	1	1	1	0	4	5	5	5	5	6	5	4	5	5	4.75
628	45	2	3	1	6	2	3	0	0	6	3	7	4	4.66667	4	7	7	7	6	6.75
629	65	1	1	1	2	2	2	0	1	7	4	7	1	4	1	2	3	7	2	3.5
630	21	1	3	1	6	2	3	0	0	3	5	4	4	4.33333	3	5	5	5	3	4.5
631	54	2	2	1	1	2	1	1	0	6	6	5	2	4.33333	4	1	2	2	1	1.5
632	55	1	2	1	2	2	2	0	1	5	7	7	7	7	3	7	7	7	7	7
633	26	2	2	1	3	1	1	1	0	3	5	4	4	4.33333	4	6	7	3	1	4.25
634	43	2	1	1	3	1	1	1	0	1	7	7	1	5	4	7	4	7	5	5.75
635	27	1	2	1	4	1	2	0	1	3	5	6	2	4.33333	6	6	6	7	5	6
636	30	1	3	2	5	1	3	0	0	1	1	3	1	1.66667	1	1	1	1	1	1
637	36	1	2	1	5	1	3	0	0	2	7	7	7	7	7	7	7	7	7	7
638	68	2	1	1	2	2	2	0	1	4	6	3	6	5	5	7	7	7	7	7
639	57	2	3	1	4	1	2	0	1	5	5	6	6	5.66667	5	6	5	6	6	5.75
640	40	1	3	1	4	1	2	0	1	2	7	6	5	6	4	6	6	6	5	5.75
641	33	1	1	1	4	1	2	0	1	4	1	1	1	1	3	1	1	1	1	1
642	19	2	2	1	6	2	3	0	0	7	6	6	7	6.33333	3	4	7	7	7	6.25
643	58	1	1	1	1	2	1	1	0	6	4	4	6	4.66667	5	6	5	6	2	4.75
644	63	1	1	1	4	1	2	0	1	4	4	3	1	2.66667	1	3	2	2	1	2
645	27	2	3	1	1	2	1	1	0	6	4	3	2	3	4	5	5	4	5	4.75
646	36	1	3	1	5	1	3	0	0	3	4	4	4	4	4	4	4	4	4	4
647	26	1	3	1	6	2	3	0	0	7	7	6	7	6.66667	2	2	5	7	5	4.75
648	69	1	3	1	2	2	2	0	1	5	3	5	3	3.66667	4	3	3	6	3	3.75
649	30	2	3	1	5	1	3	0	0	4	4	6	1	3.66667	3	3	3	3	3	3
650	34	2	3	1	6	2	3	0	0	3	1	7	1	3	4	4	3	3	1	2.75
651	41	1	3	1	5	1	3	0	0	4	3	7	3	4.33333	3	7	7	7	4	6.25
652	67	2	2	1	1	2	1	1	0	4	3	6	1	3.33333	1	5	1	7	2	3.75
653	28	1	2	2	3	1	1	1	0	3	1	3	1	1.66667	3	3	2	6	2	3.25
654	49	2	2	1	3	1	1	1	0	2	5	6	2	4.33333	4	4	3	2	3	3
655	51	2	2	1	3	1	1	1	0	1	2	3	1	2	3	4	4	7	6	5.25
656	38	2	2	1	6	2	3	0	0	5	5	5	3	4.33333	3	1	1	5	3	2.5
657	73	1	1	1	5	1	3	0	0	6	6	7	7	6.66667	1	1	1	1	5	2
658	29	1	3	1	5	1	3	0	0	4	4	5	4	4.33333	4	4	2	5	4	3.75
659	55	2	3	1	4	1	2	0	1	4	7	7	1	5	4	6	5	7	5	5.75
660	57	2	2	1	2	2	2	0	1	5	3	7	3	4.33333	3	3	3	5	3	3.5
661	45	1	2	1	2	2	2	0	1	4	4	7	1	4	4	7	6	7	5	6.25
662	51	1	1	1	5	1	3	0	0	4	6	6	4	5.33333	6	6	6	6	5	5.75
663	44	2	3	1	3	1	1	1	0	2	6	7	2	5	3	6	3	7	6	5.5
664	65	2	2	1	5	1	3	0	0	2	4	6	3	4.33333	4	6	3	6	6	5.25
665	42	2	3	1	1	2	1	1	0	7	5	5	6	5.33333	5	5	5	5	6	5.25
666	39	1	3	1	6	2	3	0	0	5	5	5	5	5	4	6	2	4	2	3.5
667	58	2	1	1	6	2	3	0	0	6	5	4	4	4.33333	5	5	5	7	7	6
668	42	1	3	1	2	2	2	0	1	6	7	7	7	7	3	5	6	7	6	6
669	55	2	3	2	1	2	1	1	0	6	1	5	1	2.33333	2	1	1	2	1	1.25
670	40	1	3	1	2	2	2	0	1	4	4	1	1	2	2	5	3	5	5	4.5
671	24	1	3	1	2	2	2	0	1	5	5	6	6	5.66667	3	5	4	5	5	4.75
672	68	1	3	1	1	2	1	1	0	5	1	1	1	1	1	2	2	4	1	2.25
673	57	2	3	1	3	1	1	1	0	1	2	4	2	2.66667	2	6	6	6	2	5
674	58	2	2	1	3	1	1	1	0	2	6	7	6	6.33333	4	4	4	6	4	4.5
675	44	2	3	1	6	2	3	0	0	6	4	7	1	4	4	1	6	4	1	3
676	38	2	3	1	1	2	1	1	0	5	7	7	7	7	2	7	7	7	7	7
677	57	1	2	1	3	1	1	1	0	3	6	6	5	5.66667	4	7	7	7	5	6.5
678	27	1	2	1	6	2	3	0	0	6	1	5	1	2.33333	4	1	1	4	1	1.75
679	39	2	3	1	1	2	1	1	0	4	7	5	7	6.33333	4	7	4	7	6	6
680	54	2	3	1	5	1	3	0	0	1	7	7	6	6.66667	1	7	6	7	6	6.5
681	42	1	3	1	1	2	1	1	0	6	4	5	4	4.33333	4	4	4	4	4	4
682	41	2	3	1	3	1	1	1	0	1	7	7	7	7	2	7	4	7	7	6.25
683	25	1	3	1	1	2	1	1	0	5	2	6	2	3.33333	2	5	5	6	2	4.5
684	23	1	3	1	2	2	2	0	1	7	7	7	2	5.33333	2	6	2	7	5	5
685	26	2	3	1	4	1	2	0	1	2	7	7	6	6.66667	4	4	5	7	6	5.5
686	68	2	2	1	3	1	1	1	0	4	7	7	7	7	3	5	1	7	6	4.75
687	55	2	2	1	4	1	2	0	1	2	7	7	6	6.66667	4	3	2	6	4	3.75
688	36	1	2	1	4	1	2	0	1	4	1	1	1	1	5	1	1	6	1	2.25
689	46	2	3	1	2	2	2	0	1	7	4	4	4	4	4	5	5	7	4	5.25
690	54	1	2	1	3	1	1	1	0	1	7	5	6	6	3	7	7	7	7	7
691	38	1	2	1	2	2	2	0	1	5	5	6	4	5	3	7	3	7	5	5.5
692	34	1	3	1	2	2	2	0	1	6	5	7	7	6.33333	7	7	7	7	6	6.75
693	64	2	2	1	1	2	1	1	0	7	7	7	3	5.66667	2	3	2	7	6	4.5
694	29	1	3	2	5	1	3	0	0	3	3	3	2	2.66667	3	3	1	2	2	2
695	31	1	3	2	2	2	2	0	1	5	4	5	3	4	6	4	4	5	4	4.25
696	64	1	2	1	4	1	2	0	1	3	6	5	4	5	4	6	6	7	6	6.25
697	50	1	2	1	5	1	3	0	0	1	6	6	3	5	5	2	2	6	5	3.75
698	23	2	3	1	5	1	3	0	0	2	3	7	2	4	2	7	4	7	4	5.5
699	32	2	3	1	6	2	3	0	0	6	3	6	1	3.33333	6	7	7	6	5	6.25
700	40	2	3	1	2	2	2	0	1	4	7	7	7	7	4	7	7	7	5	6.5
701	47	1	2	1	4	1	2	0	1	4	5	7	4	5.33333	5	2	2	4	3	2.75
702	42	2	3	1	3	1	1	1	0	1	6	7	7	6.66667	7	7	7	7	7	7
703	37	2	3	1	5	1	3	0	0	4	3	7	1	3.66667	5	6	6	7	4	5.75
704	71	1	2	1	2	2	2	0	1	4	6	6	6	6	3	7	7	7	5	6.5
705	24	1	3	1	5	1	3	0	0	2	1	4	1	2	1	1	1	3	1	1.5
706	20	2	3	1	5	1	3	0	0	7	5	7	2	4.66667	2	6	6	7	6	6.25
707	36	2	2	1	3	1	1	1	0	4	1	2	1	1.33333	2	1	1	4	1	1.75
708	42	2	2	1	5	1	3	0	0	6	4	4	1	3	1	4	1	4	1	2.5
709	37	1	2	1	2	2	2	0	1	6	2	6	1	3	4	3	1	6	2	3
710	51	1	3	1	5	1	3	0	0	3	4	5	4	4.33333	3	4	4	4	4	4
711	20	1	1	1	1	2	1	1	0	4	1	1	1	1	3	1	1	1	1	1
712	52	1	1	1	1	2	1	1	0	5	1	7	2	3.33333	2	4	1	5	1	2.75
713	29	1	2	1	3	1	1	1	0	4	3	1	2	2	2	3	3	3	1	2.5
714	72	1	1	1	4	1	2	0	1	4	7	6	7	6.66667	4	7	4	7	2	5
715	59	1	3	1	2	2	2	0	1	3	6	6	5	5.66667	1	4	4	5	2	3.75
716	60	2	2	1	6	2	3	0	0	5	7	7	5	6.33333	4	5	5	7	4	5.25
717	62	2	2	2	4	1	2	0	1	1	5	7	6	6	2	3	5	7	5	5
718	34	2	3	1	6	2	3	0	0	4	6	7	5	6	2	7	7	7	7	7
719	63	1	2	1	3	1	1	1	0	5	6	5	6	5.66667	4	5	4	4	5	4.5
720	55	1	3	1	3	1	1	1	0	2	7	7	2	5.33333	4	6	1	5	5	4.25
721	41	2	2	1	1	2	1	1	0	6	1	6	1	2.66667	4	7	7	7	5	6.5
722	31	2	3	1	1	2	1	1	0	7	4	7	4	5	2	1	4	4	4	3.25
723	36	1	3	1	2	2	2	0	1	6	6	5	7	6	6	5	5	5	5	5
724	51	1	3	1	1	2	1	1	0	7	1	7	1	3	5	6	5	6	1	4.5
725	40	1	3	1	1	2	1	1	0	5	6	6	5	5.66667	6	6	6	6	6	6
726	53	2	2	1	1	2	1	1	0	3	6	6	3	5	5	6	6	6	6	6
727	51	2	3	1	3	1	1	1	0	2	5	5	6	5.33333	4	2	2	5	3	3
728	56	2	2	1	6	2	3	0	0	2	7	6	3	5.33333	2	1	1	4	2	2
729	34	2	2	1	1	2	1	1	0	4	7	7	7	7	2	4	2	2	4	3
730	57	1	2	1	3	1	1	1	0	2	7	3	5	5	4	5	5	5	4	4.75
731	49	1	1	1	2	2	2	0	1	7	4	5	4	4.33333	4	1	2	6	2	2.75
732	26	2	3	1	1	2	1	1	0	6	5	5	1	3.66667	2	2	2	5	1	2.5
733	54	2	3	1	3	1	1	1	0	3	3	7	1	3.66667	1	5	3	7	3	4.5
734	58	2	3	1	1	2	1	1	0	6	4	6	2	4	4	7	7	7	6	6.75
735	68	2	3	1	3	1	1	1	0	5	5	3	1	3	2	5	5	7	1	4.5
736	35	1	3	1	3	1	1	1	0	3	4	5	2	3.66667	3	5	2	5	3	3.75
737	20	1	2	1	5	1	3	0	0	4	1	4	1	2	1	5	1	6	1	3.25
738	53	1	3	1	3	1	1	1	0	3	5	2	5	4	3	5	4	7	5	5.25
739	43	2	1	1	3	1	1	1	0	4	7	7	4	6	1	7	1	7	1	4
740	51	2	1	1	1	2	1	1	0	6	3	3	1	2.33333	2	4	7	6	6	5.75
741	69	2	2	1	4	1	2	0	1	1	7	7	3	5.66667	3	5	7	7	1	5
742	37	2	3	1	6	2	3	0	0	1	7	7	1	5	5	7	7	7	7	7
743	33	1	3	1	4	1	2	0	1	4	4	4	3	3.66667	3	1	2	3	3	2.25
744	29	1	3	1	2	2	2	0	1	5	6	4	2	4	5	5	4	5	6	5
745	69	2	3	1	3	1	1	1	0	5	4	6	2	4	3	5	4	5	3	4.25
746	53	2	3	1	5	1	3	0	0	4	6	7	5	6	5	7	7	7	7	7
747	37	2	3	1	3	1	1	1	0	4	5	5	4	4.66667	4	5	6	6	6	5.75
748	34	1	3	1	3	1	1	1	0	2	2	4	1	2.33333	3	1	5	4	1	2.75
749	57	1	2	1	3	1	1	1	0	1	7	7	7	7	4	7	6	7	7	6.75
750	36	2	1	1	6	2	3	0	0	5	7	2	2	3.66667	1	1	1	6	1	2.25
751	44	2	3	1	5	1	3	0	0	1	7	7	7	7	7	7	7	7	7	7
752	68	2	1	1	2	2	2	0	1	5	7	5	5	5.66667	3	6	6	7	5	6
753	69	1	3	1	4	1	2	0	1	2	5	6	5	5.33333	3	6	7	6	5	6
754	65	2	1	1	2	2	2	0	1	5	2	4	1	2.33333	1	1	1	2	1	1.25
755	19	1	3	1	2	2	2	0	1	5	3	6	3	4	5	5	2	6	2	3.75
756	64	1	2	1	1	2	1	1	0	2	5	7	6	6	5	7	5	7	6	6.25
757	33	2	3	1	6	2	3	0	0	6	5	6	1	4	2	7	7	7	5	6.5
758	61	1	3	1	4	1	2	0	1	5	1	1	1	1	1	1	1	5	2	2.25
759	36	2	3	1	1	2	1	1	0	3	5	5	3	4.33333	4	6	6	6	5	5.75
760	43	1	3	1	1	2	1	1	0	6	5	5	2	4	4	5	5	6	5	5.25
761	67	1	3	1	5	1	3	0	0	1	5	5	1	3.66667	4	7	7	7	5	6.5
762	57	2	1	1	6	2	3	0	0	7	7	7	1	5	1	1	1	5	1	2
763	55	2	2	1	4	1	2	0	1	4	7	7	7	7	5	7	7	7	7	7
764	30	1	1	1	5	1	3	0	0	3	3	3	3	3	3	2	4	3	3	3
765	45	1	2	1	5	1	3	0	0	5	4	3	5	4	4	5	4	3	4	4
766	43	2	3	1	3	1	1	1	0	2	5	6	3	4.66667	4	5	4	5	4	4.5
767	27	1	1	1	4	1	2	0	1	4	7	7	6	6.66667	4	6	4	6	5	5.25
768	60	1	3	1	6	2	3	0	0	5	4	7	5	5.33333	4	3	4	4	4	3.75
769	62	1	3	1	6	2	3	0	0	5	4	6	3	4.33333	5	5	6	7	5	5.75
770	52	2	2	1	2	2	2	0	1	5	4	7	2	4.33333	2	3	1	7	2	3.25
771	35	2	3	1	4	1	2	0	1	4	4	4	4	4	4	4	4	5	4	4.25
772	26	2	1	1	5	1	3	0	0	2	5	5	5	5	3	5	2	7	2	4
773	74	1	2	1	6	2	3	0	0	6	7	7	7	7	7	7	7	7	6	6.75
774	67	1	2	1	1	2	1	1	0	6	5	7	1	4.33333	3	5	2	6	3	4
775	28	1	3	1	1	2	1	1	0	4	5	4	4	4.33333	3	4	4	5	4	4.25
776	44	1	2	1	5	1	3	0	0	2	4	5	2	3.66667	4	5	4	6	3	4.5
777	29	1	3	1	1	2	1	1	0	5	1	1	1	1	1	5	1	3	1	2.5
778	56	2	3	1	3	1	1	1	0	2	7	7	7	7	4	6	6	6	6	6
779	29	2	3	1	4	1	2	0	1	1	6	6	2	4.66667	2	7	2	7	5	5.25
780	56	2	2	1	5	1	3	0	0	4	3	3	1	2.33333	5	1	1	2	2	1.5
781	50	2	2	1	2	2	2	0	1	4	2	6	1	3	4	4	4	4	4	4
782	59	1	1	1	6	2	3	0	0	6	5	6	5	5.33333	6	5	6	6	6	5.75
783	45	1	2	1	3	1	1	1	0	1	7	7	1	5	4	7	7	7	7	7
784	53	2	1	1	1	2	1	1	0	6	3	7	3	4.33333	5	7	4	7	6	6
785	40	2	2	1	6	2	3	0	0	5	5	6	5	5.33333	1	1	1	7	1	2.5
786	25	2	3	1	4	1	2	0	1	4	1	1	1	1	1	5	1	1	1	2
787	48	1	1	1	6	2	3	0	0	7	7	5	7	6.33333	3	7	7	7	7	7
788	63	1	1	1	1	2	1	1	0	3	5	7	6	6	5	6	4	7	5	5.5
789	52	1	1	2	4	1	2	0	1	2	7	6	7	6.66667	7	6	4	4	4	4.5
790	29	2	2	1	2	2	2	0	1	4	3	4	1	2.66667	1	5	4	3	1	3.25
791	29	2	2	1	4	1	2	0	1	4	3	5	1	3	5	4	3	4	3	3.5
792	65	2	1	1	4	1	2	0	1	3	7	7	5	6.33333	6	2	5	7	4	4.5
793	41	1	3	1	2	2	2	0	1	6	6	6	6	6	2	7	7	4	1	4.75
794	33	2	3	2	6	2	3	0	0	5	3	7	1	3.66667	4	6	1	7	3	4.25
795	45	2	3	2	3	1	1	1	0	2	2	5	2	3	3	4	4	4	5	4.25
796	65	1	2	1	6	2	3	0	0	2	6	7	4	5.66667	4	4	5	7	4	5
797	67	1	2	1	1	2	1	1	0	6	3	7	1	3.66667	3	5	7	7	5	6
798	30	1	3	1	6	2	3	0	0	3	4	5	6	5	4	5	4	5	6	5
799	25	2	3	1	5	1	3	0	0	7	7	7	7	7	1	1	1	1	1	1
800	56	2	2	1	5	1	3	0	0	4	2	3	2	2.33333	4	7	7	7	5	6.5
801	66	1	3	1	4	1	2	0	1	4	7	7	7	7	3	5	2	7	2	4
802	44	1	2	1	4	1	2	0	1	5	5	5	4	4.66667	4	2	3	3	3	2.75
803	27	1	3	2	1	2	1	1	0	6	4	6	4	4.66667	2	5	3	6	3	4.25
804	39	2	3	1	2	2	2	0	1	3	4	5	4	4.33333	4	4	4	4	4	4
805	45	2	3	1	6	2	3	0	0	6	6	7	4	5.66667	4	6	2	7	5	5
806	31	2	3	1	4	1	2	0	1	4	1	2	1	1.33333	4	1	2	4	1	2
807	58	1	3	1	6	2	3	0	0	5	6	6	5	5.66667	2	5	1	7	2	3.75
808	32	1	3	2	6	2	3	0	0	5	4	3	6	4.33333	2	7	6	7	5	6.25
809	21	1	3	1	5	1	3	0	0	3	4	5	4	4.33333	3	4	4	4	4	4
810	22	2	3	1	4	1	2	0	1	2	3	4	5	4	6	4	5	3	3	3.75
811	65	2	2	1	1	2	1	1	0	4	3	3	3	3	4	4	4	6	5	4.75
812	28	1	2	1	2	2	2	0	1	5	5	5	1	3.66667	4	3	1	7	2	3.25
813	40	1	3	1	4	1	2	0	1	2	3	7	4	4.66667	2	3	4	6	5	4.5
814	18	2	3	1	2	2	2	0	1	4	4	4	4	4	4	4	4	4	4	4
815	59	2	3	1	1	2	1	1	0	6	6	7	2	5	2	2	7	7	5	5.25
816	35	1	2	1	3	1	1	1	0	7	3	6	3	4	3	2	2	3	2	2.25
817	25	2	3	1	5	1	3	0	0	1	5	7	2	4.66667	3	4	5	7	5	5.25
818	42	1	3	1	5	1	3	0	0	4	4	5	3	4	2	4	6	6	5	5.25
819	21	1	3	1	1	2	1	1	0	5	1	3	1	1.66667	1	1	1	1	1	1
820	64	1	2	1	3	1	1	1	0	5	3	6	5	4.66667	3	4	3	5	2	3.5
821	30	1	1	1	4	1	2	0	1	6	5	4	3	4	4	5	6	5	5	5.25
822	57	1	3	1	5	1	3	0	0	2	6	7	7	6.66667	5	7	5	7	5	6
823	55	2	2	1	3	1	1	1	0	1	7	7	7	7	1	7	7	7	7	7
824	21	2	3	2	1	2	1	1	0	5	4	7	3	4.66667	2	5	4	4	2	3.75
825	47	1	3	1	4	1	2	0	1	1	3	3	3	3	3	3	3	5	2	3.25
826	45	2	3	2	4	1	2	0	1	5	6	7	3	5.33333	4	3	2	4	3	3
827	42	2	2	1	2	2	2	0	1	6	5	5	3	4.33333	3	6	5	7	4	5.5
828	71	2	1	1	3	1	1	1	0	1	1	7	1	3	1	3	2	7	2	3.5
829	40	2	3	1	3	1	1	1	0	1	7	7	4	6	4	7	4	7	7	6.25
830	35	1	2	2	1	2	1	1	0	7	5	7	7	6.33333	6	5	3	3	5	4
831	67	2	2	1	5	1	3	0	0	2	4	7	5	5.33333	4	7	5	7	6	6.25
832	43	2	2	1	5	1	3	0	0	5	6	4	5	5	6	3	4	5	5	4.25
833	41	2	3	1	1	2	1	1	0	7	4	6	5	5	5	5	6	6	5	5.5
834	54	1	1	1	1	2	1	1	0	7	7	7	7	7	6	6	6	7	6	6.25
835	42	2	3	1	2	2	2	0	1	4	2	4	3	3	3	2	5	3	3	3.25
836	41	2	2	1	3	1	1	1	0	2	7	7	7	7	3	4	5	6	5	5
837	44	2	3	1	6	2	3	0	0	1	7	7	7	7	4	7	7	7	7	7
838	49	1	3	1	6	2	3	0	0	4	4	7	5	5.33333	5	5	7	5	3	5
839	31	2	3	1	6	2	3	0	0	6	1	4	1	2	2	1	1	4	1	1.75
840	36	2	2	1	2	2	2	0	1	5	7	7	1	5	5	4	5	6	4	4.75
841	36	2	2	1	5	1	3	0	0	1	2	4	2	2.66667	4	1	1	1	1	1
842	59	1	2	1	3	1	1	1	0	4	5	5	5	5	4	6	6	5	4	5.25
843	65	2	1	1	6	2	3	0	0	5	6	6	4	5.33333	3	5	2	5	4	4
844	55	2	2	1	3	1	1	1	0	4	7	7	1	5	4	6	7	7	3	5.75
845	19	1	3	1	1	2	1	1	0	7	5	7	2	4.66667	4	7	6	7	5	6.25
846	29	1	2	1	4	1	2	0	1	5	6	4	5	5	1	6	6	4	6	5.5
847	35	1	3	1	3	1	1	1	0	3	6	7	5	6	2	6	5	5	6	5.5
848	44	2	3	1	6	2	3	0	0	4	5	6	4	5	3	5	4	6	3	4.5
849	51	1	2	1	6	2	3	0	0	5	4	6	4	4.66667	4	2	2	4	1	2.25
850	37	1	3	1	6	2	3	0	0	6	5	4	6	5	4	7	4	7	5	5.75
851	66	1	2	1	6	2	3	0	0	4	6	7	6	6.33333	4	2	1	2	2	1.75
852	21	1	3	2	3	1	1	1	0	4	3	6	2	3.66667	4	6	6	6	6	6
853	48	1	2	2	5	1	3	0	0	1	7	5	2	4.66667	2	7	5	6	3	5.25
854	68	2	3	1	2	2	2	0	1	5	7	7	7	7	6	7	7	7	7	7
855	26	1	2	2	5	1	3	0	0	4	5	5	3	4.33333	3	2	5	6	3	4
856	38	1	2	1	4	1	2	0	1	4	4	5	4	4.33333	4	5	4	4	5	4.5
857	44	2	2	1	3	1	1	1	0	1	7	7	4	6	4	7	4	7	4	5.5
858	38	1	3	1	3	1	1	1	0	3	5	5	4	4.66667	3	3	3	3	3	3
859	66	1	2	1	2	2	2	0	1	4	4	4	4	4	2	4	1	6	4	3.75
860	66	1	2	1	1	2	1	1	0	4	4	7	6	5.66667	2	7	6	7	5	6.25
861	42	1	3	1	1	2	1	1	0	2	7	7	7	7	4	7	7	7	7	7
862	55	1	1	1	6	2	3	0	0	4	4	5	2	3.66667	2	3	1	7	2	3.25
863	35	1	1	2	1	2	1	1	0	6	2	7	2	3.66667	2	7	5	7	3	5.5
864	35	1	3	1	2	2	2	0	1	4	1	1	1	1	4	7	4	7	2	5
865	32	2	2	1	2	2	2	0	1	5	2	7	1	3.33333	2	6	2	7	2	4.25
866	62	1	1	1	3	1	1	1	0	4	3	3	3	3	5	3	3	3	3	3
867	65	2	1	1	4	1	2	0	1	4	4	4	4	4	2	4	4	4	4	4
868	61	1	3	1	5	1	3	0	0	4	5	5	5	5	4	4	5	7	2	4.5
869	30	2	3	2	5	1	3	0	0	7	7	7	7	7	5	2	2	3	2	2.25
870	21	2	3	1	4	1	2	0	1	2	4	3	3	3.33333	6	7	4	6	5	5.5
871	56	1	2	1	6	2	3	0	0	3	5	4	4	4.33333	5	5	4	4	5	4.5
872	69	1	3	1	1	2	1	1	0	1	7	7	7	7	2	7	7	7	7	7
873	22	1	2	1	2	2	2	0	1	5	5	5	5	5	2	1	1	3	1	1.5
874	22	2	2	1	2	2	2	0	1	4	5	5	4	4.66667	5	6	3	3	5	4.25
875	63	2	2	1	2	2	2	0	1	6	7	6	7	6.66667	3	7	7	7	7	7
876	25	2	3	1	6	2	3	0	0	5	5	5	5	5	2	1	1	2	2	1.5
877	35	1	1	1	5	1	3	0	0	1	3	3	3	3	6	2	3	3	3	2.75
878	28	2	3	1	5	1	3	0	0	1	7	7	7	7	2	4	1	7	1	3.25
879	37	1	3	1	2	2	2	0	1	5	3	6	3	4	3	1	1	2	1	1.25
880	34	2	3	1	5	1	3	0	0	3	5	6	1	4	5	6	6	7	6	6.25
881	56	1	3	1	2	2	2	0	1	2	5	7	7	6.33333	5	6	7	7	6	6.5
882	26	2	3	1	3	1	1	1	0	1	1	1	1	1	2	4	4	4	4	4
883	44	1	2	1	1	2	1	1	0	5	3	5	3	3.66667	5	4	4	6	2	4
884	24	1	3	1	4	1	2	0	1	3	5	5	2	4	3	7	5	7	4	5.75
885	41	1	3	1	6	2	3	0	0	6	4	7	5	5.33333	4	2	1	2	1	1.5
886	21	1	3	1	5	1	3	0	0	4	4	4	4	4	4	4	4	4	4	4
887	67	2	2	1	2	2	2	0	1	4	7	7	7	7	2	7	4	7	7	6.25
888	24	2	2	1	2	2	2	0	1	1	6	4	4	4.66667	1	3	3	3	2	2.75
889	50	1	2	1	6	2	3	0	0	4	4	6	2	4	4	6	5	6	3	5
890	65	1	3	1	3	1	1	1	0	1	4	4	4	4	3	6	5	5	5	5.25
891	28	2	2	1	2	2	2	0	1	6	1	7	1	3	1	2	5	6	1	3.5
892	32	1	1	1	2	2	2	0	1	4	6	6	6	6	3	6	5	6	5	5.5
893	41	1	3	1	2	2	2	0	1	5	4	4	7	5	5	5	1	5	2	3.25
894	31	1	3	1	3	1	1	1	0	6	7	6	7	6.66667	6	7	5	5	6	5.75
895	43	2	2	1	6	2	3	0	0	7	1	6	1	2.66667	4	2	1	4	1	2
896	50	2	3	1	2	2	2	0	1	4	5	7	4	5.33333	4	4	4	6	4	4.5
897	50	1	3	1	1	2	1	1	0	3	7	4	6	5.66667	3	6	7	6	5	6
898	55	1	3	1	4	1	2	0	1	2	7	7	4	6	6	7	5	7	6	6.25
899	31	1	3	1	3	1	1	1	0	2	2	2	2	2	1	3	2	5	2	3
900	72	1	1	1	1	2	1	1	0	7	7	7	3	5.66667	3	3	3	3	3	3
901	50	1	3	1	2	2	2	0	1	5	6	6	3	5	3	3	1	7	3	3.5
902	59	2	2	1	1	2	1	1	0	3	6	6	5	5.66667	2	3	5	7	5	5
903	42	1	3	1	2	2	2	0	1	7	2	2	1	1.66667	2	1	1	2	1	1.25
904	42	1	2	1	6	2	3	0	0	5	2	3	1	2	4	5	3	4	1	3.25
905	45	1	3	1	4	1	2	0	1	1	7	7	4	6	4	7	4	7	4	5.5
906	63	1	2	1	5	1	3	0	0	6	7	7	7	7	3	2	4	2	1	2.25
907	51	2	3	1	3	1	1	1	0	5	2	4	2	2.66667	4	4	5	6	3	4.5
908	42	1	3	1	4	1	2	0	1	5	5	4	5	4.66667	6	6	6	5	5	5.5
909	23	1	3	1	5	1	3	0	0	6	2	2	1	1.66667	5	3	5	5	4	4.25
910	47	1	2	1	4	1	2	0	1	4	4	4	4	4	4	4	4	4	4	4
911	53	2	3	1	2	2	2	0	1	6	6	6	1	4.33333	4	4	4	4	4	4
912	35	1	3	1	1	2	1	1	0	5	5	7	1	4.33333	3	6	2	4	2	3.5
913	25	2	3	1	2	2	2	0	1	7	1	3	1	1.66667	2	3	1	4	3	2.75
914	64	1	2	1	2	2	2	0	1	6	5	7	1	4.33333	2	1	1	3	2	1.75
915	22	1	3	1	1	2	1	1	0	7	1	1	1	1	1	5	5	3	4	4.25
916	26	1	3	1	6	2	3	0	0	3	3	5	6	4.66667	3	4	3	2	4	3.25
917	40	2	3	1	1	2	1	1	0	5	4	7	4	5	1	7	5	7	7	6.5
918	74	1	3	1	4	1	2	0	1	1	7	7	6	6.66667	2	7	7	7	7	7
919	70	2	2	1	3	1	1	1	0	2	6	7	1	4.66667	2	6	6	6	5	5.75
920	41	1	2	1	1	2	1	1	0	3	5	4	4	4.33333	4	4	5	4	4	4.25
921	37	2	2	1	6	2	3	0	0	6	5	7	3	5	5	4	2	7	4	4.25
922	21	1	2	1	2	2	2	0	1	5	4	7	5	5.33333	4	5	5	4	4	4.5
923	67	2	3	1	6	2	3	0	0	3	7	7	7	7	4	6	7	6	6	6.25
924	56	1	2	1	4	1	2	0	1	4	7	7	6	6.66667	2	6	4	7	6	5.75
925	40	1	2	1	2	2	2	0	1	4	5	6	1	4	4	2	4	4	4	3.5
926	62	2	2	1	3	1	1	1	0	1	1	6	1	2.66667	1	1	1	5	1	2
927	46	1	2	2	4	1	2	0	1	3	5	5	5	5	2	5	5	6	5	5.25
928	54	2	2	1	6	2	3	0	0	6	2	6	3	3.66667	3	5	5	7	2	4.75
929	69	2	3	1	1	2	1	1	0	3	7	7	4	6	2	7	7	7	6	6.75
930	31	1	1	1	4	1	2	0	1	7	7	7	7	7	7	7	7	7	7	7
931	37	2	2	1	2	2	2	0	1	7	4	4	4	4	2	4	3	6	2	3.75
932	58	2	2	1	4	1	2	0	1	2	7	1	7	5	6	6	6	7	5	6
933	33	2	2	1	3	1	1	1	0	1	2	7	1	3.33333	3	2	2	5	2	2.75
934	20	1	3	1	1	2	1	1	0	3	1	5	5	3.66667	5	4	3	7	2	4
935	21	2	3	1	4	1	2	0	1	5	5	6	5	5.33333	4	4	4	6	5	4.75
936	49	1	3	1	2	2	2	0	1	6	4	3	5	4	5	4	2	3	1	2.5
937	39	2	3	1	1	2	1	1	0	4	2	5	2	3	3	5	5	6	3	4.75
938	34	2	3	1	3	1	1	1	0	2	5	7	3	5	3	4	2	5	5	4
939	35	2	2	1	6	2	3	0	0	5	7	7	5	6.33333	5	4	4	4	5	4.25
940	69	1	1	1	1	2	1	1	0	4	5	7	5	5.66667	3	5	4	6	5	5
941	50	1	3	1	1	2	1	1	0	5	3	3	1	2.33333	4	6	4	7	2	4.75
942	55	2	1	1	5	1	3	0	0	4	4	7	1	4	2	1	1	3	1	1.5
943	65	2	3	1	4	1	2	0	1	1	7	5	3	5	3	7	5	7	7	6.5
944	44	1	3	2	4	1	2	0	1	5	1	1	1	1	3	2	3	2	3	2.5
945	65	2	2	2	2	2	2	0	1	5	7	7	7	7	1	7	5	7	7	6.5
946	51	1	2	1	3	1	1	1	0	3	4	3	3	3.33333	4	4	4	4	4	4
947	33	1	3	1	6	2	3	0	0	5	4	4	1	3	6	5	6	7	2	5
948	46	1	3	1	2	2	2	0	1	5	6	6	6	6	5	6	6	7	7	6.5
949	57	2	2	1	3	1	1	1	0	5	4	3	4	3.66667	5	4	5	5	5	4.75
950	35	2	2	1	2	2	2	0	1	3	5	7	1	4.33333	3	7	5	7	6	6.25
951	53	2	2	1	2	2	2	0	1	3	7	7	7	7	5	6	5	7	5	5.75
952	35	1	3	1	6	2	3	0	0	6	7	7	7	7	5	7	7	7	6	6.75
953	34	1	3	1	5	1	3	0	0	1	2	4	1	2.33333	1	1	1	1	1	1
954	65	1	3	1	5	1	3	0	0	2	5	5	4	4.66667	3	7	4	7	6	6
955	25	2	3	2	5	1	3	0	0	4	3	4	4	3.66667	4	4	4	4	4	4
956	31	2	3	1	3	1	1	1	0	3	5	5	3	4.33333	4	3	4	3	3	3.25
957	59	2	2	1	6	2	3	0	0	4	7	7	5	6.33333	6	7	7	7	7	7
958	28	2	3	1	1	2	1	1	0	6	7	7	4	6	4	4	1	4	1	2.5
959	22	2	3	1	3	1	1	1	0	4	4	3	4	3.66667	3	4	4	3	3	3.5
960	66	2	2	1	1	2	1	1	0	4	6	6	7	6.33333	3	4	4	6	4	4.5
961	32	2	3	1	1	2	1	1	0	4	5	5	1	3.66667	4	7	5	7	5	6
962	54	1	1	1	6	2	3	0	0	7	5	6	7	6	3	2	2	7	2	3.25
963	66	1	3	1	5	1	3	0	0	2	7	7	1	5	1	7	4	7	7	6.25
964	43	2	3	1	1	2	1	1	0	5	5	3	1	3	2	2	3	3	3	2.75
965	35	2	3	1	5	1	3	0	0	4	4	4	3	3.66667	4	4	4	4	4	4
966	54	1	3	1	6	2	3	0	0	5	5	6	4	5	2	5	3	5	3	4
967	44	2	3	1	2	2	2	0	1	3	7	6	7	6.66667	5	5	7	7	5	6
968	62	1	2	1	4	1	2	0	1	1	7	7	7	7	5	7	6	7	7	6.75
969	40	1	1	1	6	2	3	0	0	4	1	7	1	3	3	5	4	7	1	4.25
970	56	2	1	1	6	2	3	0	0	5	5	7	6	6	3	4	1	7	3	3.75
971	40	2	3	1	5	1	3	0	0	7	1	7	1	3	1	1	1	1	1	1
972	67	2	2	1	5	1	3	0	0	7	1	7	1	3	1	1	1	1	1	1
973	59	1	3	1	5	1	3	0	0	2	6	7	7	6.66667	6	7	7	7	7	7
974	28	1	2	1	1	2	1	1	0	7	7	7	7	7	6	6	7	7	6	6.5
975	39	1	1	1	3	1	1	1	0	5	4	6	1	3.66667	1	4	4	5	3	4
976	51	2	2	1	1	2	1	1	0	5	3	6	2	3.66667	3	4	4	6	5	4.75
977	69	2	2	1	5	1	3	0	0	1	1	7	1	3	6	7	7	7	7	7
978	21	1	3	1	5	1	3	0	0	4	5	5	1	3.66667	5	3	2	6	4	3.75
979	74	1	1	1	3	1	1	1	0	2	6	6	6	6	4	2	2	2	1	1.75
980	39	1	2	1	1	2	1	1	0	7	4	4	3	3.66667	6	7	5	7	5	6
981	48	2	3	1	4	1	2	0	1	1	1	4	1	2	1	4	1	4	1	2.5
982	36	1	2	1	5	1	3	0	0	1	3	5	1	3	3	3	3	3	3	3
983	56	1	2	1	4	1	2	0	1	2	7	7	7	7	2	6	5	7	6	6
984	33	1	3	1	6	2	3	0	0	3	7	7	7	7	6	3	3	7	4	4.25
985	31	1	1	1	6	2	3	0	0	3	6	6	4	5.33333	4	5	5	5	3	4.5
986	56	1	3	1	1	2	1	1	0	1	7	6	7	6.66667	3	5	5	5	4	4.75
987	33	2	3	1	3	1	1	1	0	1	6	7	4	5.66667	4	3	1	6	5	3.75
988	34	2	3	1	4	1	2	0	1	4	7	7	7	7	7	5	1	5	2	3.25
989	53	1	3	1	3	1	1	1	0	3	3	7	2	4	2	2	7	6	3	4.5
990	40	1	1	1	5	1	3	0	0	7	7	7	7	7	7	7	7	7	7	7
991	53	2	2	1	2	2	2	0	1	4	1	6	1	2.66667	1	5	6	5	4	5
992	25	2	3	1	3	1	1	1	0	3	6	7	7	6.66667	3	6	5	7	7	6.25
993	50	1	3	1	3	1	1	1	0	1	5	7	3	5	4	4	4	4	4	4
994	70	2	1	1	2	2	2	0	1	5	4	6	5	5	5	7	7	7	6	6.75
