# Supplementary material for: Situational pathogen avoidance mediates the impact of social connectedness on preventive measures during the COVID-19 pandemic
Source: Sci Rep. 2023 Feb 10;13:2418. doi: 10.1038/s41598-023-29239-y (PMC9912235; doi:10.1038/s41598-023-29239-y)
Supplement: Supplementary file 5 — Supplementary Information 5. [file 41598_2023_29239_MOESM5_ESM.rmd]

---
title: "We are having a party"
author: "Frederike Taubert"
date: "08/08/2022"
output: html_document
---

```{r setup, include=FALSE}
knitr::opts_chunk$set(echo = TRUE)
knitr::opts_chunk$set(fig.width=10, fig.height=6)
```


```{r loaddata, include=FALSE}
library(readxl)
library(psych)
library(car)
library(ggplot2)

#load data
setwd("path")
PARTY1<-read.csv("path")
setwd("path")
PARTY2<-read.csv("path")

#new variables
PARTY1$BEHAVIOR <- (PARTY1$OWN_SPACE + PARTY1$OWN_AIR + PARTY1$OWN_MASK) /3
PARTY2$BEHAVIOR <- (PARTY2$OWN_SPACE + PARTY2$OWN_AIR + PARTY2$OWN_MASK) /3

PARTY1$SPAx <- (PARTY1$SPA_SNEEZE + PARTY1$SPA_HANDSHAKE + PARTY1$SPA_COUGH + PARTY1$SPA_SPACE) /4
PARTY2$SPAx <- (PARTY2$SPA_SNEEZE + PARTY2$SPA_HANDSHAKE + PARTY2$SPA_COUGH + PARTY2$SPA_SPACE) /4
```

```{r loadprocess, include = FALSE}

# PROCESS for R version 4.0.1
# Written by Andrew F. Hayes
# www.afhayes.com
# www.processmacro.org
# Copyright 2021 by Andrew F. Hayes ALL RIGHTS RESERVED
# PROCESS workshop schedule at http://www.processmacro.org/workshops.html
#
# Distribution of this code in any form except through processmacro.org 
# is prohibited without the permission of the copyright holder, as is
# distribution after modification.
#
# THIS SOFTWARE IS PROVIDED AS IS, WITHOUT WARRANTY OF ANY KIND
# EXPRESS OR IMPLIED, INCLUDING BUT NOT LIMITED TO THE WARRANTIES OF
# MERCHANTABILITY, FITNESS FOR A PARTICULAR PURPOSE AND NONINFRINGEMENT
# IN NO EVENT SHALL THE COPYRIGHT HOLDERS BE LIABLE FOR ANY CLAIM
# DAMAGES OR OTHER LIABILITY, WHETHER IN AN ACTION OF CONTRACT, TORT
# OR OTHERWISE, ARISING FROM, OUT OF OR IN CONNECTION WITH THE
# SOFTWARE OR THE USE OR OTHER DEALINGS IN THE SOFTWARE
# USE OF THIS SOFTWARE IMPLIES AGREEMENT WITH THESE TERMS
#
# To activate, run this script. It will take a few minutes. 
# Patience is a virtue. This will produce a function called process.
# The other functions it creates cannot be accessed by the user
# but are used by the master process function.

process.bcboot3<-function(databcbt,estmte,xp2,badend,priorlo,priorhi)
{
 databcbt<-as.matrix(sort(databcbt))
 badlo<-0;badhi<-0
 pv<-matrix(as.numeric(databcbt < estmte));
 pv<-sum(pv)/nrow(databcbt);ppv<-pv;
 if (pv > .5){ppv<-(1-pv)}
 y5<-sqrt(-2*log(ppv))
 p0<-(-.322232431088);p1<-(-1);p2<-(-.342242088547);p3<-(-.0204231210245)
 p4<-(-.0000453642210148);q0<-(.0993484626060);q1<-(.588581570495)
 q2<-(.531103462366);q3<-(.103537752850);q4<-(.0038560700634)
 xp<-y5+((((y5*p4+p3)*y5+p2)*y5+p1)*y5+p0)/((((y5*q4+q3)*y5+q2)*y5+q1)*y5+q0)
 if (pv <= .5){xp<-(-xp)}
 cilow<-round(nrow(databcbt)*pnorm(2*xp-xp2))
 cihigh<-trunc(nrow(databcbt)*pnorm(2*xp+xp2))+1
 if (cilow < 1){cilow<-1;booterr<-1;badlo<-1}
 if (cihigh > nrow(databcbt)){cihigh<-nrow(databcbt);booterr<-1;badhi<-1}
 llcit<-databcbt[cilow,1]
 ulcit<-databcbt[cihigh,1]
 if ((badlo==1) & (llcit != priorlo)){priorlo<-llcit;badend<-c(badend,llcit)}
 if ((badhi==1) & (ulcit != priorhi)){priorhi<-ulcit;badend<-c(badend,ulcit)}
 bootse<-sd(databcbt)
 cires<-as.matrix(c(bootse,llcit,ulcit))
 cires<-list(cires,badend,priorlo,priorhi)
 return(cires)
}

process.pboot3<-function(databcbt,lcval,hcval)
{
 databcbt<-as.matrix(sort(databcbt))
 llcit<-databcbt[lcval,1]
 ulcit<-databcbt[hcval,1]
 bootse<-sd(databcbt)
 cires<-as.matrix(c(bootse,llcit,ulcit))
 return(cires)
}

process.llrtest3<-function(lm,y,x,b,basemod,iterate,converge)
{
 lm<-as.matrix(lm)
 btemphld<-b
 llrdat<-matrix(-999,nrow(x),(nrow(lm)-sum(lm)))
 llrdf<-ncol(x)-ncol(llrdat)
 llrcnt<-0
 for (llri in (1:nrow(lm)))
 {
  if (lm[llri,1]==0){llrcnt<-llrcnt+1;llrdat[,llrcnt]<-x[,llri]}
 }
 LL2<-process.modelest(y,llrdat,2,0,xp2,5,iterate,converge)
 b<-btemphld
 pvchi<-(1-pchisq((LL2-basemod),df=llrdf))
 fresult<-cbind((LL2-basemod),llrdf,pvchi)
 return(fresult)
}

process.describ3<-function(descdatf,type=0,quantle=1)
{
 desctmp<-matrix(-999,(8-(4*type)),ncol(descdatf))
 # mean, sd, min, max, 16th, 50th, 84th, dich toggle
 for (jd in c(1:ncol(descdatf)))
 {
  descdat<-descdatf[,jd]
  #get the mean, sd, minimum, and maximum */
  desctmp[1,jd]<-mean(descdat)
  desctmp[2,jd]<-sd(descdat)
  desctmp[3,jd]<-min(descdat)
  desctmp[4,jd]<-max(descdat)
  if (type==0)
  {
   minwarn<-0;maxwarn<-0
   tmp=as.numeric(descdat==desctmp[3,jd])+as.numeric(descdat==desctmp[4,jd])
   desctmp[8,jd]<-as.numeric(sum(tmp)==length(tmp))
   if (desctmp[3,jd]==desctmp[4,jd]){desctmp[8,jd]<-2}
   descdat<-matrix(sort(descdat))
   decval<-c(.16,.5,.84)
   for (kd in c(1:3))
   {
    low<-trunc(decval[kd]*(length(descdat)+1))
    lowdec<-decval[kd]*(length(descdat)+1)-low
    value<-descdat[low,1]+(descdat[(low+1),1]-descdat[low,1])*lowdec
    desctmp[(4+kd),jd]<-value
   }
   mnotev<-(1)
   modvals<-matrix(desctmp[5:7,],ncol=ncol(descdatf))
   if (quantle != 1)
   {
    desctmp[5,jd]<-desctmp[1,jd]-desctmp[2,jd]
    desctmp[6,jd]<-desctmp[1,jd]
    desctmp[7,jd]<-desctmp[1,jd]+desctmp[2,jd]
    modvals<-matrix(desctmp[5:7,],ncol=ncol(descdatf))
    mnotev<-(2)
    if (modvals[1,1] < desctmp[3,1]){modvals[1,1]<-desctmp[3,1];minwarn<-1}
    if (modvals[3,1] > desctmp[4,1]){modvals[3,1]<-desctmp[4,1];maxwarn<-1}
   }
   if (desctmp[8,jd]==1)
   {modvals<-matrix(c(desctmp[3,1],desctmp[4,1]))
   mnotev<-0;minwarn<-0;maxwarn<-0
   }
  }
 }

 descrtrn<-list(desctmp,modvals,minwarn,maxwarn,mnotev)
 return(descrtrn)
}

process.ftest3<-function(lm,bcoef,cv=0,chr=0,brsq=0,skip=0,y,x)
{
 lmat2<-as.matrix(lm)
 y<-as.matrix(y)
 x<-as.matrix(x)
 n<-nrow(y)
 if (skip==0)
 {
  lmat2<-as.matrix(diag(as.numeric(lm)))
  lmat3<-matrix(0,nrow(lmat2),1)
  for (flp in c(1:ncol(lmat2)))
  {
   if (sum(lmat2[,flp])==1)
   {lmat3<-cbind(as.matrix(lmat3),as.matrix(lmat2[,flp]))}
  }
  lmat2<-as.matrix(lmat3[,2:ncol(lmat3)])
 }
 fratio<-(t(t(lmat2)%*%bcoef)%*%solve(t(lmat2)%*%cv%*%lmat2)%*%((t(lmat2)%*%bcoef)))/ncol(lmat2)
 pfr<-(1-pf(fratio,ncol(lmat2),(n-nrow(bcoef))))
 fresult<-matrix(c(fratio,ncol(lmat2),(n-nrow(bcoef)),pfr),ncol=4)
 if (chr==1)
 {
  lmat3<-as.matrix(1-rowSums(lmat2))
  xfm<-matrix(0,n,sum(lmat3))
  flpc<-1
  for (flp in (1:nrow(lmat3)))
  {
   if (lmat3[flp,1]==1){xfm[,flpc]=x[,flp];flpc<-flpc+1}
  }
  bfm<-solve(t(xfm)%*%xfm)%*%t(xfm)%*%y
  resid<-y-(xfm%*%bfm)
  sstotal<-t(y-(sum(y)/n))%*%(y-(sum(y)/n))
  ssresid<-t(resid)%*%resid
  rsqch<-as.numeric(brsq)-((sstotal-ssresid)/sstotal)
  fresult<-matrix(c(rsqch,fresult),ncol=5)
 }
 ftestout<-as.matrix(fresult)
 return(ftestout)
}

#type1 for ols, type2 for logistic LLR, type3 for logistic bootstrapping
process.modelest<-function(y,x,type,full,xp2,hc=5,iterate=100,converge=.00001)
{
 if (type==1)
 {
  invxtx<-solve(t(x)%*%x)
  b<-invxtx%*%t(x)%*%y
  modres<-b
  if (full==1)
  {
   n1<-nrow(x)
   dfres<-(n1-(ncol(x)))
   sstotal<-t(y-(sum(y)/n1))%*%(y-(sum(y)/n1))
   resid=y-x%*%b
   ssresid<-sum(t(resid)%*%resid)       
   r2<-(sstotal-ssresid)/sstotal
   adjr2<-(1-((1-r2)*(n1-1)/(dfres)))
   mse<-ssresid/(n1-ncol(x))
   #HC covariance matrix
   varb<-mse*invxtx
   k3<-ncol(x)
   xhc<-0
   if (hc != 5)
   {
    xhc<-x
    hat<-matrix(xhc[,1])
    for (i3 in c(1:nrow(xhc)))
    {
     xhcm<-matrix(xhc[i3,])
     hat[i3,1]<-t(xhcm)%*%invxtx%*%xhcm
    }     
    if ((hc==0) | (hc==1))
    {
     for (i3 in c(1:k3)){xhc[,i3]<-xhc[,i3]*resid}
    }
    if ((hc==3) | (hc==2))
    {
     for (i3 in c(1:k3))
     {xhc[,i3]<-(resid/(1-hat)^(1/(4-hc)))*xhc[,i3]}
    }
    if (hc==4)
    {
     hcmn<-matrix(4,n1,2);hcmn[,2]<-(n1*hat)/k3
     minr<-apply(hcmn,1,FUN=min)
     for (i3 in c(1:k3))
     {
      xhc[,i3]<-(resid/(1-hat)^(minr/2))*xhc[,i3]
     }
    }
    varb<-(invxtx%*%t(xhc)%*%xhc%*%invxtx)
    if (hc==1){varb<-(n1/(n1-ncol(x)))*varb}
   }
   seb<-sqrt(diag(varb))
   trat<-b/seb
   p<-2*pt(-abs(trat),df=dfres)
   tval<-sqrt(dfres* (exp((dfres-(5/6))*((xp2/(dfres-(2/3)+(.11/dfres)))*(xp2/(dfres-(2/3)+(.11/dfres)))))-1))
   modres=matrix(c(modres,seb, trat,p,(b-tval*seb),(b+tval*seb)),ncol=6)
   modresl<-t(matrix(c("coeff","hclab","t","p","LLCI","ULCI")))
   lmat<-diag(ncol(x));lmat<-lmat[,2:ncol(lmat)]
   fratio<-(t(t(lmat)%*%b)%*%solve(t(lmat)%*%varb%*%lmat)%*%((t(lmat)%*%b)))/(ncol(x)-1)
   pfr<-1-pf(fratio,(ncol(x)-1),dfres)
   modsum=matrix(c(sqrt(r2),r2,mse,fratio,(ncol(x)-1),dfres,pfr))
   modsuml=matrix(c("R","R-sq","MSE","hcflab","df1","df2", "p"))
   modretrn<-list(modres,modresl,modsum,modsuml,b,varb,tval,resid)
   return(modretrn)
  }
  if (full==0){return(modres)} 
 }
 #for logistic Y model
 if ((type==2) | (type==3))
 {
  xlp<-x;ylp<-as.matrix(y)
  pt2<-matrix((sum(ylp)/nrow(ylp)),nrow(ylp),1)
  if ((type==2)|(type==3)) {LL3<-(ylp*log(pt2)+(1-ylp)*log(1-pt2))}    
  LL3<-(-2*sum(LL3))
  bt1<-matrix(0,ncol(xlp),1);LL1<-0
  pt1<-matrix(0.5,nrow(ylp),1);pt1lp<-pt1
  for (jjj in (1:iterate))
  {
   xlptmp<-t(xlp)
   vecprb<-(pt1lp*(1-pt1lp))
   for (kkk in (1:ncol(xlp))){xlptmp[kkk,]<-xlptmp[kkk,]*t(vecprb)}
   b<-bt1+solve(xlptmp%*%xlp)%*%t(xlp)%*%(ylp-pt1lp)
   if ((type==2) | (type==3))
   {
    xlpb<-xlp%*%b
    xlpbt<-as.numeric(xlpb > -709.7)
    xlpb709<-((1-xlpbt)*(-709.7))
    xlpb<-((xlpb*xlpbt)+xlpb709)
    pt1lp<-1/(1+exp(-(xlpb)))
   }
   itprob<-sum((pt1lp < .00000001) | (pt1lp > .9999999))
   if (itprob > 0)
   {
    for (kkk in (1:nrow(pt1lp)))
    {
     if (pt1lp[kkk,1] > .9999999){pt1lp[kkk,1]<-.9999999}     
     if (pt1lp[kkk,1] < .00000001){pt1lp[kkk,1]<-.00000001}     
    }
    itprob<-0
   }
   if (itprob==0)
   {
    if ((type==2)|(type==3)){LL<-(ylp*log(pt1lp)+(1-ylp)*log(1-pt1lp))}
    LL2<-(-2*sum(LL))
   }
   if (abs(LL1-LL2) < converge)
   {
    if (full==1)
    {
     xlptmp<-t(xlp)
     vecprb<-(pt1lp*(1-pt1lp))   
     for (kkk in (1:ncol(xlp))){xlptmp[kkk,]<-xlptmp[kkk,]*t(vecprb)} 
     varb<-solve(xlptmp%*%xlp)
     seb<-matrix(sqrt(diag(varb)))
    }
    break
   }
   bt1<-b;LL1<-LL2
  }
  modres<-b
  if (jjj > iterate)
  {
   itprob<-2
   if (booting==0){iterrmod<-1}   
   if (booting==1){bootiter==1}   
   if (itprobtg==0)
   {   
    itprobtg<-1;errcode[errs,1]<-47;errs<-errs+1
    if ((booting==0) & (full==1))
    {
     pt1lpc<-(pt1lp*(1-pt1lp))
     vt1<-diag(pt1lpc)
     varb<-solve(t(xlp)%*%vt1%*%xlp)
     seb<-matrix(sqrt(diag(varb)))
    }
   }
  }
  if (full==1)
  {
   trat<-b/seb
   dfres<-nrow(xlp)   
   p<-2*(1-pnorm(abs(trat)))
   modres<-cbind(modres,seb,trat,p) 
   modres<-matrix(c(modres,(b-xp2*seb),(b+xp2*seb)),ncol=6)
   pvchi<-(1-pchisq((LL3-LL2),df=(nrow(modres)-1)))
   mcF<-(LL3-LL2)/LL3
   cox<-1-exp(-(LL3-LL2)/nrow(xlp))
   nagel<-cox/(1-exp(-(LL3)/nrow(xlp)))
   modsum<-matrix(c(LL2,(LL3-LL2),(nrow(modres)-1),pvchi, mcF,cox,nagel))
   modsuml<-matrix(c("-2LL","ModelLL", "df", "p", "McFadden", "CoxSnell", "Nagelkrk"))
   modresl<-t(matrix(c("coeff","se","Z","p","LLCI","ULCI")))
   modretrn<-list(modres,modresl,modsum,modsuml,b,varb,xp2)
   return(modretrn)
  }
  if ((full==0) & (type==2)){return(LL2)} 
  if ((full==0) & (type==3)){return(modres)}
 }
}


process.dummy3<-function(dd)
{
 uq<-unique(dd)
 uq<-matrix(unlist(uq[1]))
 dummy<-matrix(0,nrow(dd),nrow(uq))
 uq<-matrix(sort(uq))
 uq2<-matrix(seq(1:nrow(uq)))
 for (i in c(1:nrow(dd)))
 {for (j in c(1:nrow(uq)))
  {if (dd[i,1]==uq[j,1])
   {dummy[i,uq2[j,1]]<-1}  
  }
 }
return(dummy)
}

process.makdummy<-function(dd,method,custcov=0,custcode=999)
{
 dd<-dd[order(dd[,2]),]
 newrow<-dd[,1]
 dd<-dd[,2]
 dd<-as.data.frame(dd)
 dummy<-process.dummy3(dd)
 uq<-unique(dd);uq<-matrix(unlist(uq[1]))
 criterrd<-0;errcode5<-0;errcode4<-0;errcode6<-0
 nvls<-ncol(dummy)
 nnvls<-colSums(dummy)
 mnvls<-min(nnvls)
 nnvls<-matrix(sort(uq))
 conmat1<-1
 if (mnvls < 2){errcode5<-1;criterrd<-1}
 if (nvls > 9){errcode4<-1;criterrd<-1}
 x<-0;dummat<-0
 if (criterrd==0)
 {
  dumok<-1
  if (method > 0)
  {
   x<-dummy[,2:ncol(dummy)]
   nx<-ncol(x)
   minus1<-matrix(-1,1,ncol(x))
   if (method==4)
   {
    for (k in (1:nrow(dd)))
    {shole<-sum(x[k,])
    if (shole==0)
    {x[k,]<-minus1}}
   }
   if ((method==2) | (method==3) | (method==5))
   {
    for (k in (1:nrow(dd)))
    {shole<-sum(x[k,])
     if (shole > 0)
     {
      for (i in (1:ncol(x)))
      {if (x[k,i]==0){x[k,i]<-1} else{break}
      }
     }
    }
    if (method==3)
    {
     conmat1=c(-8,1,1,1,1,1,1,1,1,0,-7,1,1,1,1,1,1,1,0,0,-6,1,1,1,1,1,1,0,0,0,-5,1,1,1,1,1,0,0,0,0,-4,1,1,1,1,0,0,0,0,0,-3,1,1,1,0,0,0,0,0,0,-2,1,1,0,0,0,0,0,0,0,-1,1)
     conmat1<-t(matrix(conmat1,9,8))
     for (i in (1:8)){conmat1[i,]=conmat1[i,]/(10-i)}
     conmat1<-t(conmat1[(10-nvls):8,(10-nvls):9])
     for (k in (1:nrow(dd)))
     {shole<-sum(x[k,]);x[k,]=conmat1[(shole+1),]}
    }
   }
   if (method==5)
   {
    if (ncol(custcode) != (nvls*(nvls-1)))
    {errcode6<-1}
    if (ncol(custcode)==(nvls*(nvls-1)))
    {
     conmat1<-matrix(0,nvls,(nvls-1));cnt<-1
     for (i in (1:nvls))
     {
      for (k in (1:(nvls-1)))
      {conmat1[i,k]<-custcode[1,cnt];cnt<-cnt+1}
     }
     for (k in (1:nrow(dd))){x[k,]<-conmat1[(sum(x[k,])+1),]}   #check this
    }
   }
   xskip<-1
   dummat<-matrix(0,(nx+1),nx)
   dummat[(2:nrow(dummat)),]<-diag(nx)
   if (method==4){dummat[1,]<-minus1}
   if (method==2)
   {for (i in 2:nrow(dummat))
    {for (j in (1:(i-1))){dummat[i,j]<-1}}
   }
   if (method==3){dummat<-conmat1}
   if ((method==5) & (errcode6==0)){dummat<-conmat1}
   dummat<-cbind(nnvls,dummat)
  } 
  x<-cbind(newrow,x)
  x<-x[order(x[,1]),]
 }
 dummrn<-list(x,dummat,nvls,nnvls,errcode4,errcode5,errcode6)
 return(dummrn)
}


process<-function(data,y="xxxxx",x="xxxxx",m="xxxxx",w="xxxxx",z="xxxxx",cov="xxxxx",
      model=999,converge=.00001,iterate=100,hc=5,jn=0,effsize=0,stand=0,xmtest=0,normal=0,
      mdichok=0,contrast=999,modelbt=0,matrices=0,covmy=0,covcoeff=0,boot=5000,mc=0,
      intprobe=0.1,plot=0,total=0,save=0,mcx=0,mcw=0,mcz=0,moments=0,progress=1,
      bmatrix=-999,wmatrix=-999,zmatrix=-999,wzmatrix=-999,cmatrix=-999,xcatcode=999,
      wcatcode=999,zcatcode=999,wmodval=999,zmodval=999,center=0,conf=95,seed=-999,
      decimals=9.4,maxboot=0,modelres=0,bc=0,outscreen=1,activate=0,describe=0)
{

 #all this is initiation of variables and matrices
 ranseed<-0;
 if (seed != -999)
 {seed<-trunc(abs(seed));set.seed(seed)}
 wnames<-w;znames<-z;mcerpt<-0;wiscov<-0;ziscov<-0;itprobtg<-0;
 v2tag<-0;maxwwarn<-0;minwwarn<-0;maxzwarn<-0;minzwarn<-0
 toomany<-0;wdich<-0;zdich<-0;wnotev<-0;znotev<-0;singlr<-0
 nxpval<-1;nwpval<-1;nzpval<-1;errs<-1;notes<-1;criterr<-0
 novar<-0;adjust<-0;ncs<-0;serial<-0;sobelok<-0;hasw<-0;ydich<-0;
 hasz<-0;printw<-0;printz<-0;counterf<-0;wmodcust<-0;zmodcust<-0
 booting<-0;bootiter<-0;iterrmod<-0;model<-trunc(model)
 errcode<-matrix(0,100,1);notecode<-matrix(0,100,1)
 iterate<-abs(trunc(iterate));converge=abs(converge);badend<-0;booterr<-0;
 itprobtg<-0;v2tag<-0;maxwwarn<-0;minwwarn<-0;maxzwarn<-0
 minzwarn<-0;toomany<-0;wdich<-0;zdich<-0;wnotev<-0;znotev<-0
 nws<-0;nzs<-0;nms<-0;nys<-0;nxs<-0;maxresm<-9;bc<-as.numeric(bc==1);progress<-as.numeric(progress==1)
 mcxok<-0;mcwok<-0;mczok<-0;xprod<-0;zprod<-0;wprod<-0;modcok<-0;bc<-as.numeric(bc==1)
 jn<-as.numeric(jn==1);effsize<-as.numeric(effsize==1);maxboots=abs(trunc(maxboot))
 normal<-as.numeric(normal==1);xmtest<-as.numeric(xmtest==1);modelres<-as.numeric(modelres==1)
 stand<-as.numeric(stand==1);outscreen<-as.numeric(outscreen==1);activate=as.numeric(activate==1)
 describe<-as.numeric(describe==1)
 if (stand==1) {effsize<-1}
 pstog<-0;sobelok<-0;mdichok=as.numeric(mdichok==1)
 resultm<-matrix(99999,1,maxresm)

 #contrast matrix
 contrast<-matrix(contrast);
 contrast<-t(contrast)
 ncontr<-ncol(contrast)
 if (contrast[1,1]==999) {ncontr<-1;contrast[1,1]<-0}
 if (ncontr==1)
 {
  contrast<-trunc(contrast)
  if ((contrast[1,1] > 2) | (contrast[1,1] < 0))
  {ncontr<-1;contrast[1,1]<-0}
 }
 if (ncontr > 1)
 {
  contvec<-contrast;contrast[1,1]<-3
  if (((model==2) | (model==3)) & (nms==0))
  {
   if (ncontr==4)
   {
   contvec<-t(matrix(contvec,2,2))
   contrast[1,1]<-0;modcok<-1;wcontval<-matrix(contvec[,1]);zcontval<-matrix(contvec[,2])
   }
   if (ncontr !=4)
   {
    notecode[notes,1]<-19;notes<-notes+1
    contrast[1,1]<-0
   }
  }
 }
 contrast<-contrast[1,1]
 modelbt<-as.numeric(modelbt==1);matrices<-as.numeric(matrices==1)
 covcoeff<-as.numeric(covcoeff==1);covmy<-trunc(covmy)
 if ((covmy < 0) | (covmy > 2)) {covmy<-0} 
 boot<-abs(trunc(boot));mc=abs(trunc(mc));hc=trunc(hc)
 if ((intprobe < 0) | (intprobe > 1))
 {intprobe<-0.10}
 plot<-trunc(plot)
 if ((plot < 0) | (plot > 2)) {plot<-0}
 total<-as.numeric(total==1)
 dototal<-0
 saveboot<-as.numeric((save==1)|(save==3))
 saveest<-as.numeric(save > 1)
 if (saveest==1){intprobe=1}
 if ((hc >=0) & (hc < 5)) {notecode[notes,1]=4;notes=notes+1}
 if ((hc > 5) | (hc < 0)) {hc=5}
 ####dont use these when y is dichotomous
 hclab<-matrix(c("se(HC0)","se(HC1)","se(HC2)","se(HC3)","se(HC4)","se"))
 hclab<-hclab[(hc+1),1]
 hcflab<-matrix(c("F(HC0)","F(HC1)","F(HC2)","F(HC3)","F(HC4)","F"))
 hcflab<-hcflab[(hc+1),1] 
 mcw=trunc(mcw);mcz=trunc(mcz);mcx=trunc(mcx);
 if ((mcx > 0) & (model==74)) {mcw=mcx}
 if ((mcw > 0) & (model==74)) {mcx=mcw}
 if ((mcx > 0) & (contrast > 0))
 {notecode[notes,1]=28;notes=notes+1;contrast=0};
 nxvls<-1;nmvls<-1;nwvls<-1;nzvls<-1
 paths<-matrix(999);pathsw<-matrix(999);pathsz<-matrix(999);
 pathswz<-matrix(999);pathsmod<-matrix(999);pathtype<-matrix(999);obscoeff<-999;
 pathsdv=matrix(" ");quantile<-1;moments=as.numeric(moments==1)
 if (moments==1){quantile<-0}
 bmatrix=t(matrix(bmatrix));wmatrix=t(matrix(wmatrix));zmatrix=t(matrix(zmatrix));
 wzmatrix=t(matrix(wzmatrix));cmatrix=t(matrix(cmatrix));xcatcode=t(matrix(xcatcode));
 wcatcode=t(matrix(wcatcode));zcatcode=t(matrix(zcatcode));
 needed<-0
 decimals<-paste("%",decimals,"f",sep='')
 if ((trunc(conf) >= 100) | (trunc(conf <= 50)))
  {conf=95;notecode[notes,1]=2;notes=notes+1}
 if ((model > 0)  & (model < 4) & (modelbt==0)) {boot<-0;mc<-0;bc<-0;saveboot<-0}
 if ((boot > 0) & (mc > 0)) {boot<-0;bc<-0}
 if ((boot < 1000) & (boot > 0) & (mc==0)){boot=5000}
 if ((mc < 1000) & (mc > 0) & (boot==0)){mc=5000}

#if ((model > 0) & (model < 4) & (boot = 98765) & (modelbt=1)) then;do;mc=0;boot=5000;end;
#if ((model > 0) & (model < 4) & ((boot = 98765) | (mc > 0))) then;do;boot=0;mc=0;bc=0;end;
#if ((boot = 98765) & (mc = 0)) then;do;boot=5000;end;

 p0<- -.322232431088;p1<- -1;p2<- -.342242088547;p3<- -.0204231210245;
 p4<- -.0000453642210148;q0<- .0993484626060;q1<- .588581570495;
 q2<- .531103462366;q3<- .103537752850;q4<- .0038560700634;
 priorlo<-(-9999999);priorhi<-9999999
 alpha2<-(1-(conf/100))/2;cilm<-alpha2*2;y5<-sqrt(-2*log(alpha2));
 xp2=(y5+((((y5*p4+p3)*y5+p2)*y5+p1)*y5+p0)/((((y5*q4+q3)*y5+q2)*y5+q1)*y5+q0))
 medlb=matrix(c("   M1 :","   M2 :","   M3 :","   M4 :","   M5 :","   M6 :","   M7 :","   M8 :","   M9 :","  M10 :"))
 medlb2=matrix(c("(M1)","(M2)","(M3)","(M4)","(M5)","(M6)","(M7)","(M8)","(M9)","(M10)"))
 xlb=matrix(c("X1 :","X2 :","X3 :","X4 :","X5 :","X6 :","X7 :","X8 :","X9 :","X10:"))
 highlbw=matrix(c("M1*W","M2*W","M3*W","M4*W","M5*W","M6*W","M7*W","M8*W","M9*W","M10*W"))
 highlbz=matrix(c("M1*Z","M2*Z","M3*Z","M4*Z","M5*Z","M6*Z","M7*Z","M8*Z","M9*Z","M10*Z"))
 highlbwz=matrix(c("M1*W*Z","M2*W*Z","M3*W*Z","M4*W*Z","M5*W*Z","M6*W*Z","M7*W*Z","M8*W*Z","M9*W*Z","M10*W*Z"))
 highlbx=matrix(c("M1*X","M2*X","M3*X","M4*X","M5*X","M6*X","M7*X","M8*X","M9*X","M10*X"))
 highlbbt=matrix(c("BOTH(M1)","BOTH(M2)","BOTH(M3)","BOTH(M4)","BOTH(M5)","BOTH(M6)","BOTH(M7)","BOTH(M8)","BOTH(M9)","BTH(M10)"))
 skipwz=0
 xnck=matrix(x);ynck=matrix(y);wnck=matrix(w);znck=matrix(z);mnck=matrix(m);cnck=matrix(cov)
 if ((nrow(xnck)>1) | (nrow(ynck)>1) | (nrow(wnck)>1) | (nrow(znck)>1))
  {errcode[errs,1]<-3;errs<-errs+1;criterr<-1}


 validm=matrix(c(1,1,1,1,1,1,1,1,1,1,1,1,1,1,1,1,1,1,1,1,1,1,0,0,0,0,0,1,1,0,0,0,0,
    0,0,0,0,0,0,0,0,0,0,0,0,0,0,0,0,0,0,0,0,0,0,0,0,1,1,1,1,1,1,1,1,1,1,1,1,1,1,1,1,0,1,1,0,0,0,1,1,1,1,1,1,1,1,1,1,1,1,1))
 dim(validm)<-c(1,92)

 # check for major errors in syntax
 if (activate==1)
 {errcode[errs,1]<-60;errs<-errs+1;criterr<-1}
 if (criterr==0)
 {
  if ((model > 0) & (model < 93))
   {
    if (validm[1,model]==0)
    {
     errcode[errs,1]<-6;errs<-errs+1;criterr<-1
    }
   }
  if (((model > 92) | (model < 0)) & (model != 999))
   {errcode[errs,1]<-7;errs<-errs+1;criterr<-1}
  if ((model==999) & (bmatrix[1,1]==-999))
   {errcode[errs,1]<-24;errs<-errs+1;criterr<-1}
  if ((model != 999) & (bmatrix[1,1] != -999))
   {errcode[errs,1]<-25;errs<-errs+1;criterr<-1}
  if (((model==74) | ((model > 0) & (model < 4))) & ((wmatrix[1,1] !=-999) | (zmatrix[1,1] != -999) | (wzmatrix[1,1] != -999)))
    {errcode[errs,1]<-41;errs<-errs+1;criterr<-1}
  if ((y=="xxxxx") | (x=="xxxxx"))
    {errcode[errs,1]<-1;errs<-errs+1;criterr<-1}
  if ((mnck[1,1]=="xxxxx") & (model > 3))
    {errcode[errs,1]<-8;errs<-errs+1;criterr<-1}
 } 
 #end of check for major errors in syntax


 #A loop reads data and does some other things
 
 if (criterr==0)
 {
  #read y data
  ytmp<-data[y];nys<-ncol(ytmp);needed<-nys
  ynames<-matrix(y);n<-nrow(ytmp);varnames<-matrix(ynames)
  dat<-ytmp
  modelvar<-matrix(c(model,ynames))
  if (model==999){modelvar[1,1]="CUSTOM"}

  #read x data
  xtmp<-data[x];
  nxs<-ncol(xtmp);needed<-needed+nxs;
  dat<-cbind(dat,xtmp)
  xnames<-matrix(x);n<-nrow(xtmp);xcatlab<-xnames;
  varnames<-matrix(c(varnames,xnames))
  modelvar<-matrix(c(modelvar,xnames))
  if (nxs==1){modelvlb<-matrix(c("Model :","    Y :","    X :"))}

  #read m data
  if (mnck[1,1] != "xxxxx")
  {
   mtmp<-data[m]
   nms<-ncol(mtmp)
   mnames<-matrix(m)
   mprod<-matrix(0,1,nms)
   n<-nrow(mtmp)
   needed<-needed+nms
   varnames<-matrix(c(varnames,mnames))
   dat<-cbind(dat,mtmp)
   modelvar<-matrix(c(modelvar,mnames))
   x2m<-matrix(0,99,nms)
   x2m<-matrix(0,99,nms)
   x2y<-matrix(0,99,nms)
   onem<-matrix(1,nms,1)
   if ((nms > 1) & (nms < 11))
   {modelvlb<-matrix(c(modelvlb,medlb[1:nms,1]))}
   if (nms==1)
   {modelvlb<-matrix(c(modelvlb,"    M :"))}
   if ((nms > 0) & (model < 4)){errcode[errs,1]<-9;errs<-errs+1;criterr<-1}
  }

  #read w data
  wlocatet<-0;wlocate<-0
  if (w != "xxxxx")
  {
   wtmp<-data[w];nws=ncol(wtmp);n<-nrow(wtmp)
   dat<-cbind(dat,wtmp)
   wnames<-matrix(w);wcatlab<-wnames;
   varnames<-matrix(c(varnames,wnames))
   modelvar<-matrix(c(modelvar,wnames))
   modelvlb<-matrix(c(modelvlb,"    W :"))
   wlocate<-nrow(varnames)
   if (model==74)
   {
    wlocatet<-1;
    if (xnames != wnames)
    {errcode[errs,1]<-45;errs<-errs+1;criterr<-1}
   }     
  }

  #read z data
  if (z != "xxxxx")
  {
   ztmp<-data[z];nzs<-ncol(ztmp);n<-nrow(ztmp);
   dat<-cbind(dat,ztmp)
   znames<-matrix(z);zcatlab<-znames;
   varnames<-matrix(c(varnames,znames))
   modelvar<-matrix(c(modelvar,znames))
   modelvlb<-matrix(c(modelvlb,"    Z :"))
  }

  #read cov data
  if (cnck[1,1] != "xxxxx")
  {
   ctmp<-data[cov];ncs<-ncol(ctmp);n<-nrow(ctmp);
   dat<-cbind(dat,ctmp)
   covnames<-matrix(cov);varnames<-matrix(c(varnames,covnames));  
  }
  
  if (((model==80) | (model==81)) & ((nms < 3) | (nms > 6)))
  {errcode[errs,1]<-32;errs<-errs+1;criterr<-1}
  if ((model==82) & (nms != 4))
  {errcode[errs,1]<-33;errs<-errs+1;criterr<-1}
  if (nms > 10)
  {errcode[errs,1]<-37;errs<-errs+1;criterr<-1}
  if (((model==6) | ((model > 82) & (model < 999))) & ((nms < 2) | (nms > 6)))
  {errcode[errs,1]<-34;errs<-errs+1;criterr<-1}

  #check for redundant variable names
  match<-0;match2<-0;mcwzcov<-0
  for (i in c(1:(nrow(varnames)-1)))
  {
   for (j in c((i+1):nrow(varnames)))
   {
    if (varnames[i]==varnames[j])
    {
     if (i < (nxs+nms+nys+1)){match2<-match2+1}
     if ((wlocate==1) & (i==2) & (j==wlocate)){match2<-match2-1}
     if ((wnames==znames) & ((nws > 0) | (nzs > 0))){match<-match2+1} 
     if ((i < (nrow(varnames)-ncs+1)) & (j > (ncol(varnames)-ncs)))
     {
      if ((varnames[j]==wnames) & (mcw==0))
      {match<-0;wiscov<-(j-(nrow(varnames)-ncs))}
      if ((varnames[j]==wnames) & (mcw !=0)){mcwzcov<=0}
      if ((varnames[j]==znames) & (mcz==0))
      {match<-0;ziscov<-(j-nrow(varnames)-ncs)}
      if ((varnames[j]==znames) & (mcz !=0)){mcwzcov<-0}
     }
    }
   }
  }  
  if ((match2 > 0) | (match==1))
  {errcode[errs,1]<-2;errs<-errs+1;criterr<-1}
  if (mcwzcov==1)
  {errcode[errs,1]<-50;errs<-errs+1;criterr<-1}
 
  #check for factors
  hello<-as.numeric(sapply(dat,is.factor))
  nfacs<-sum(hello)
  if (nfacs > 0){errcode[errs,1]<-53;errs<-errs+1;criterr<-1}

  if (criterr==0)
  {

  #listwise deletion
  ninit<-nrow(dat);rownum<-seq(1:nrow(dat));dat<-cbind(rownum,dat)
  dat<-na.omit(dat);n<-nrow(dat);nmiss=ninit-n;
  rownum<-dat[,1];dat<-dat[,2:ncol(dat)]

  #extract the data back into vectors or matrices
  ytmp=as.data.frame(dat[,1:nys])
  desctmp2<-process.describ3(ytmp,0,quantile)
  desctmp<-matrix(unlist(desctmp2[1]))
  ysd<-desctmp[2,1];ovsd<-ysd;ydich<-0
  if (desctmp[8,1]==2){errcode[errs,1]<-15;errs<-errs+1;criterr<-1;novar<-1}
  if (desctmp[8,1]==1)
  {
   ydich<-1;
   if (total==1){total<-0;notecode[notes,1]<-24;notes<-notes+1}
   if (effsize==1){effsize<-0;notecode[notes,1]<-25;notes<-notes+1}
   omx<-max(ytmp);omn<-min(ytmp)
   ytmp<-matrix(as.numeric(ytmp==omx),ncol=nys)
   dat[,1:nys]<-matrix(as.numeric(dat[,1:nys]==omx),ncol=nys)
   rcd<-c(omn,omx,0,1);dim(rcd)<-c(2,2)
  }
  xtmp<-as.data.frame(dat[,(nys+1):(nys+nxs)])
  desctmp2<-process.describ3(xtmp,0,quantile)
  desctmp<-matrix(unlist(desctmp2[1]))
  xsd<-desctmp[2,1]
  if ((desctmp[8,1]==2) & (novar==0))
   {errcode[errs,1]<-15;errs<-errs+1;criterr<-1;novar<-1}
  xmodvals<-matrix(unlist(desctmp2[2]))
  nxpval<-nrow(xmodvals)
  xprobval<-as.matrix(xmodvals)
  xdich<-desctmp[8,1]
  if ((xdich==1) & (mcx > 0))
   {mcx<-0;errcode[errs,1]<-52;errs<-errs+1;criterr<-1}
  if ((model==74) & (xdich==1)){counterf==1}

  #need to do m
  if (nms > 0)
  {
   mtmp<-as.data.frame(dat[,(nys+nxs+1):(nys+nxs+nms)])
   desctmp2<-process.describ3(mtmp,0,quantile)
   desctmp<-matrix(unlist(desctmp2[1]),ncol=ncol(mtmp))
   ovsd<-matrix(c(desctmp[2,],ysd))
   zzzz<-rowSums(desctmp)
   if ((zzzz[8]>0) & (mdichok != 1))
   {errcode[errs,1]<-43;errs<-errs+1;criterr<-1}   
   mmodvals<-matrix(unlist(desctmp2[2]),ncol=ncol(mtmp))
   mprobval<-mmodvals

  }
  

  if (nws > 0)
  {
   wtmp<-as.data.frame(dat[,(nys+nxs+nms+1):(nys+nxs+nms+nws)])
   desctmp2<-process.describ3(wtmp,0,quantile)
   desctmp<-matrix(unlist(desctmp2[1]))
   if ((desctmp[8,1]==2) & (novar==0))
   {errcode[errs,1]<-15;errs<-errs+1;criterr<-1;novar<-1}
   wmodvals<-matrix(unlist(desctmp2[2]))
   wdich<-desctmp[8,1]
   if ((wdich==1) & (mcw > 0))
   {mcw<-0;errcode[errs,1]<-52;errs<-errs+1;criterr<-1}
   wmin<-desctmp[3,1]
   wmax<-desctmp[4,1] 
   minwwarn<-matrix(unlist(desctmp2[3]));maxwwarn<-matrix(unlist(desctmp2[4]))
   wnotev<-matrix(unlist(desctmp2[5]))
   wmodval<-t(matrix(wmodval))
   nwcontr<-ncol(wmodval)
   if (wmodval[1,1] != 999)
   {
    wmodvals<-matrix(wmodval[1,1]);wmodcust<-1
    if (nwcontr > 1){wmodvals<-t(wmodval)}
    minwwarn<-0;maxwwarn<-0;wnotev<-0
   }
   wprobval<-as.matrix(wmodvals)
   nwpval<-nrow(wmodvals)
  }

  if (nzs > 0)
  {
   ztmp<-as.data.frame(dat[,(nys+nxs+nms+nws+1):(nys+nxs+nms+nws+nzs)])
   desctmp2<-process.describ3(ztmp,0,quantile)
   desctmp<-matrix(unlist(desctmp2[1]))
   if ((desctmp[8,1]==2) & (novar==0))
   {errcode[errs,1]<-15;errs<-errs+1;criterr<-1;novar<-1}
   zmodvals<-matrix(unlist(desctmp2[2]))
   zdich<-desctmp[8,1]
   if ((zdich==1) & (mcz > 0))
   {mcz<-0;errcode[errs,1]<-52;errs<-errs+1;criterr<-1}
   zmin<-desctmp[3,1]
   zmax<-desctmp[4,1] 
   minzwarn<-matrix(unlist(desctmp2[3]));maxzwarn<-matrix(unlist(desctmp2[4]));
   znotev<-matrix(unlist(desctmp2[5]))
   zmodval<-t(matrix(zmodval))
   nzcontr<-ncol(zmodval)
   if (zmodval[1,1] != 999)
   {
    zmodvals<-matrix(zmodval[1,1]);zmodcust<-1
    if (nzcontr > 1){zmodvals<-t(zmodval)}
    minzwarn<-0;maxzwarn<-0;znotev<-0
   }
   zprobval<-as.matrix(zmodvals)
   nzpval<-nrow(zmodvals)
  }
  if (ncs > 0)
   {ctmp<-as.data.frame(dat[,(nys+nxs+nms+nws+nzs+1):(nys+nxs+nms+nws+nzs+ncs)])}
  n<-nrow(ytmp)
  ones<-matrix(1,n,1)
  modresid<-matrix(9999,n,1)
  #creat codes for categorical variables
  if ((nws > 0) & (mcw > 0))
  {
   tmp<-cbind(rownum,wtmp[,1])
   dumtmp<-process.makdummy(tmp,mcw,2,wcatcode)
   wmodvals<-matrix(unlist(dumtmp[4]))
   nwpval<-nrow(wmodvals)
   errcode4<-unlist(dumtmp[5])
   errcode5<-unlist(dumtmp[6])
   errcode6<-unlist(dumtmp[7])
   if (errcode4==1){errcode[errs,1]<-4;errs<-errs+1;criterr<-1}
   if (errcode5==1){errcode[errs,1]<-5;errs<-errs+1;criterr<-1}
   if (errcode6==1){errcode[errs,1]<-39;errs<-errs+1;criterr<-1}   
   if (criterr==0)
   {
    nvls<-unlist(dumtmp[3])
    nwvls<-nvls-1
    minwwarn<-0;maxwwarn<-0;wnotev<-0
    wtmp<-matrix(unlist(dumtmp[1]),ncol=(nwvls+1))
    wtmp<-wtmp[,2:ncol(wtmp)];wtmp<-as.data.frame(wtmp)
    wcatlab<-c("W1","W2","W3","W4","W5","W6","W7","W8","W9");wcatlab<-matrix(wcatlab)
    mcwok<-1
    dummatw<-matrix(unlist(dumtmp[2]),ncol=(nwvls+1),nrow=(nwvls+1))
    wprobval<-dummatw[,2:ncol(dummatw)]
    if (modcok==1)
    {
     wcontval<-matrix(-999,2,ncol(wprobval))
     temp<-0
     for (i in (1:2))
     {
      for (j in (1:nrow(dummatw)))
      {
       if (contvec[i,1]==dummatw[j,1])
       {wcontval[i,]<-wprobval[j,];temp<-temp+1}
      }
     }
     if (temp < 2)
     {notecode[notes,1]<-20;notes<-notes+1;modcok<-0}
    }
    if (wmodval[1,1] != 999)
    {notecode[notes,1]<-9;notes<-notes+1}
   }
  }
  if ((nzs > 0) & (mcz > 0))
  {
   tmp<-cbind(rownum,ztmp[,1])
   dumtmp<-process.makdummy(tmp,mcz,3,zcatcode)
   zmodvals<-matrix(unlist(dumtmp[4]))
   nzpval<-nrow(zmodvals)
   errcode4<-unlist(dumtmp[5])
   errcode5<-unlist(dumtmp[6])
   errcode6<-unlist(dumtmp[7])
   if (errcode4==1){errcode[errs,1]<-4;errs<-errs+1;criterr<-1}
   if (errcode5==1){errcode[errs,1]<-5;errs<-errs+1;criterr<-1}
   if (errcode6==1){errcode[errs,1]<-40;errs<-errs+1;criterr<-1}
   if (criterr==0)
   {
    nvls<-unlist(dumtmp[3])
    nzvls<-nvls-1
    minzwarn<-0;maxzwarn<-0;znotev<-0
    ztmp<-matrix(unlist(dumtmp[1]),ncol=(nzvls+1))
    ztmp<-ztmp[,2:ncol(ztmp)];ztmp<-as.data.frame(ztmp)
    zcatlab<-c("Z1","Z2","Z3","Z4","Z5","Z6","Z7","Z8","Z9");zcatlab=matrix(zcatlab)
    mczok<-1
    dummatz<-matrix(unlist(dumtmp[2]),ncol=(nzvls+1),nrow=(nzvls+1))
    zprobval<-dummatz[,2:ncol(dummatz)]
    if (modcok==1)
    {
     zcontval<-matrix(-999,2,ncol(zprobval))
     temp<-0
     for (i in (1:2))
     {
      for (j in (1:nrow(dummatz)))
      {
       if (contvec[i,2]==dummatz[j,1])
       {zcontval[i,]<-zprobval[j,];temp<-temp+1}
      }
     }
     if (temp < 2)
     {notecode[notes,1]<-20;notes<-notes+1;modcok<-0}
    }
    if (zmodval[1,1] != 999)
    {notecode[notes,1]<-10;notes<-notes+1}
   }
  }
  if ((nxs > 0) & (mcx > 0))
  {
   tmp<-cbind(rownum,xtmp[,1])
   dumtmp<-process.makdummy(tmp,mcx,1,xcatcode)
   errcode4<-unlist(dumtmp[5])
   errcode5<-unlist(dumtmp[6])
   errcode6<-unlist(dumtmp[7])
   if (errcode4==1){errcode[errs,1]<-4;errs<-errs+1;criterr<-1}
   if (errcode5==1){errcode[errs,1]<-5;errs<-errs+1;criterr<-1}
   if (errcode6==1){errcode[errs,1]<-38;errs<-errs+1;criterr<-1}
   if (criterr==0)
   {
    nvls<-unlist(dumtmp[3])
    nxvls<-nvls-1
    xtmp<-matrix(unlist(dumtmp[1]),ncol=(nxvls+1))
    xtmp<-xtmp[,2:ncol(xtmp)];xtmp<-as.data.frame(xtmp)
    xcatlab<-c("X1","X2","X3","X4","X5","X6","X7","X8","X9");xcatlab=matrix(xcatlab)
    xdich<-as.numeric(nvls==2)
    mcxok<-1
    dummatx<-matrix(unlist(dumtmp[2]),ncol=(nxvls+1),nrow=(nxvls+1))
    xmodvals<-as.matrix(dummatx[,1])
    nxpval<-nrow(xmodvals)
   }
  }
  intlab<-matrix(" ",100,1)
  for (i in c(1:100)){intlab[i,1]<-paste("Int_",i,sep='')}
  bcmat<-matrix(0,needed,needed)
  wcmat<-matrix(0,needed,needed)
  zcmat<-matrix(0,needed,needed)
  wzcmat<-matrix(0,needed,needed)
  wsum<-0;zsum<-0;wzsum<-0
 }
 }

 # End A loop reads data and does some other things

 # Define model matrices for canned models
 if ((criterr==0) & (model != 999))
 { 
  # X->MW, X->MZ, X->MWZ, M->YW, M->YZ, M->YWZ, X->YW, X->YZ, X->YWZ
  modelmat<-
  matrix(c(1,0,0,0,0,0,0,1,0,0,2,0,0,0,0,0,0,1,1,0,3,0,0,0,0,0,0,1,1,1,4,0,0,0,0,0,0,0,0,0,
  5,0,0,0,0,0,0,1,0,0,6,0,0,0,0,0,0,0,0,0,7,1,0,0,0,0,0,0,0,0,8,1,0,0,0,0,0,1,0,0,
  9,1,1,0,0,0,0,0,0,0,10,1,1,0,0,0,0,1,1,0,11,1,1,1,0,0,0,0,0,0,12,1,1,1,0,0,0,1,1,1,
  13,1,1,1,0,0,0,1,0,0,14,0,0,0,1,0,0,0,0,0,15,0,0,0,1,0,0,1,0,0,16,0,0,0,1,1,0,0,0,0,
  17,0,0,0,1,1,0,1,1,0,18,0,0,0,1,1,1,0,0,0,19,0,0,0,1,1,1,1,1,1,20,0,0,0,1,1,1,1,0,0,
  21,1,0,0,0,1,0,0,0,0,22,1,0,0,0,1,0,1,0,0,23,0,0,0,0,0,0,0,0,0,24,0,0,0,0,0,0,0,0,0,
  25,0,0,0,0,0,0,0,0,0,26,0,0,0,0,0,0,0,0,0,27,0,0,0,0,0,0,0,0,0,28,1,0,0,0,1,0,0,1,0,
  29,1,0,0,0,1,0,1,1,0,30,0,0,0,0,0,0,0,0,0,31,0,0,0,0,0,0,0,0,0,32,0,0,0,0,0,0,0,0,0,
  33,0,0,0,0,0,0,0,0,0,34,0,0,0,0,0,0,0,0,0,35,0,0,0,0,0,0,0,0,0,36,0,0,0,0,0,0,0,0,0,
  37,0,0,0,0,0,0,0,0,0,38,0,0,0,0,0,0,0,0,0,39,0,0,0,0,0,0,0,0,0,40,0,0,0,0,0,0,0,0,0,
  41,0,0,0,0,0,0,0,0,0,42,0,0,0,0,0,0,0,0,0,43,0,0,0,0,0,0,0,0,0,44,0,0,0,0,0,0,0,0,0,
  45,0,0,0,0,0,0,0,0,0,46,0,0,0,0,0,0,0,0,0,47,0,0,0,0,0,0,0,0,0,48,0,0,0,0,0,0,0,0,0,
  49,0,0,0,0,0,0,0,0,0,50,0,0,0,0,0,0,0,0,0,51,0,0,0,0,0,0,0,0,0,52,0,0,0,0,0,0,0,0,0,
  53,0,0,0,0,0,0,0,0,0,54,0,0,0,0,0,0,0,0,0,55,0,0,0,0,0,0,0,0,0,56,0,0,0,0,0,0,0,0,0,
  57,0,0,0,0,0,0,0,0,0,58,1,0,0,1,0,0,0,0,0,59,1,0,0,1,0,0,1,0,0,60,1,1,0,1,0,0,0,0,0,
  61,1,1,0,1,0,0,1,0,0,62,1,1,0,1,0,0,0,1,0,63,1,1,0,1,0,0,1,1,0,64,1,0,0,1,1,0,0,0,0,
  65,1,0,0,1,1,0,1,0,0,66,1,0,0,1,1,0,0,1,0,67,1,0,0,1,1,0,1,1,0,68,1,1,1,1,0,0,0,0,0,
  69,1,1,1,1,0,0,1,1,1,70,1,0,0,1,1,1,0,0,0,71,1,0,0,1,1,1,1,1,1,72,1,1,1,1,1,1,0,0,0,
  73,1,1,1,1,1,1,1,1,1,74,0,0,0,1,0,0,0,0,0,75,1,1,0,1,1,0,0,0,0,76,1,1,0,1,1,0,1,1,0,
  77,0,0,0,0,0,0,0,0,0,78,0,0,0,0,0,0,0,0,0,79,0,0,0,0,0,0,0,0,0,80,0,0,0,0,0,0,0,0,0,
  81,0,0,0,0,0,0,0,0,0,82,0,0,0,0,0,0,0,0,0,83,1,0,0,0,0,0,0,0,0,84,1,0,0,0,0,0,0,0,0,
  85,1,0,0,0,0,0,1,0,0,86,1,0,0,0,0,0,1,0,0,87,0,0,0,1,0,0,0,0,0,88,0,0,0,1,0,0,0,0,0,
  89,0,0,0,1,0,0,1,0,0,90,0,0,0,1,0,0,1,0,0,91,0,0,0,0,0,0,0,0,0,92,1,0,0,1,0,0,1,0,0))
  dim(modelmat)<-c(10,92);modelmat=t(modelmat);
  tmp<-modelmat[model,2:ncol(modelmat)];tmp=t(matrix(tmp))
  if (model < 4) {bcmat[(nxs+1),1]<-1}
  if ((model > 3) & (model != 6))
   {bcmat[(nxs+1):(nxs+nms),1]<-onem
    bcmat[nrow(bcmat),(nxs+1):(nxs+nms)]<-t(onem)
    bcmat[nrow(bcmat),1]<-1}
  if ((model==6) | ((model > 82) & (model < 93)))
  {
   for (j in c(2:nrow(bcmat)))
   {for (i in c(1:(j-1)))
     {bcmat[j,i]<-1}
   }
  } 
  if (model==80)
  {for (i in c(1:nms)){bcmat[(nrow(bcmat)-1),i]<-1}}
  if (model==81)
  {for (j in c(3:nrow(bcmat))){bcmat[j,2]<-1}}
  if (model==82)
  {bcmat[3,2]<-1;bcmat[5,4]<-1}
  if (tmp[1,1]==1)
  {
   wcmat[(nxs+1):(nxs+nms),1]=onem;wprod<-1;xprod<-1
   if ((model==83) | (model==86))
   {onemsx<-onem
    for (i in c(1:(nms-1))){onemsx[(i+1),1]<-0}
    wcmat[(nxs+1):(nxs+nms),1]<-onemsx
   } 
  }
  if (tmp[1,4]==1)
  {
   wcmat[nrow(wcmat),(nxs+1):(nxs+nms)]<-t(onem);wprod<-1;
   if ((model==87) | (model==90))
   {onemsx<-onem
    for (i in c(1:(nms-1))){onemsx[i,1]=0}
    wcmat[nrow(wcmat),(nxs+1):(nxs+nms)]=t(onemsx)
   }
  }
  if (tmp[1,7]==1){wcmat[nrow(wcmat),1]<-1;wprod<-1;xprod<-1}
  if (tmp[1,2]==1){zcmat[(nxs+1):(nxs+nms),1]<-onem;zprod<-1;xprod<-1}
  if (tmp[1,5]==1){zcmat[nrow(zcmat),(nxs+1):(nxs+nms)]=t(onem);zprod<-1}
  if (tmp[1,8]==1){zcmat[nrow(zcmat),1]<-1;zprod<-1;xprod<-1}
  if (tmp[1,3]==1){wzcmat[(nxs+1):(nxs+nms),1]<-onem;xprod<-1;wprod<-1;zprod<-1}
  if (tmp[1,6]==1){wzcmat[nrow(wzcmat),(nxs+1):(nxs+nms)]<-t(onem)}
  if (tmp[1,9]==1){wzcmat[nrow(wzcmat),1]<-1;xprod<-1;wprod<-1;zprod<-1}
  if ((model==91) | (model==92))
  {
   for (j in c(1:(nms-1)))
   {for (i in c(1:j)){wcmat[(nxs+1+j),(nxs+i)]<-1}
  }
 }
 }
 #define and check covariates matrix
 if (ncs > 0)
  {
   ccmat<-matrix(1,(nms+nys),ncs);ccmatoff<-ccmat
   if (covmy==1){ccmat[nrow(ccmat),]<-matrix(0,1,ncs)}
   if (covmy==2){ccmat[1:nms,]<-matrix(0,nms,ncs)}
   if (cmatrix[1,1] != -999)
    {if (ncol(cmatrix) != ((nms+nys)*ncs)){errcode[errs,1]<-29;errs<-errs+1;criterr<-1}
    if (criterr==0)
    {
      tmp<-1;for (i in c(1:(nms+nys)))
       {
       for (j in c(1:ncs))
       {ccmat[i,j]<-(1-as.numeric(cmatrix[1,tmp]==0));tmp<-tmp+1}
       }
      tmpcov<-colSums(ccmat);tmpcov<-as.numeric(tmpcov==0);tmpcov<-sum(tmpcov)
    if (tmpcov !=0)
    {errcode[errs,1]<-30;errs<-errs+1;criterr<-1}
    }
   if (covmy != 0){notecode[notes,1]<-1;notes<-notes+1}
  } 
 } 

 #Define matrices for custom models and do some error checking
 if (criterr==0)
 {
  needed<-needed*(needed-1)/2;nopath<-0
  if (bmatrix[1,1] != -999)
  {tmp<-1
   if ((ncol(bmatrix) != needed) | (sum(bmatrix)==0))
    {errcode[errs,1]<-16;errs<-errs+1;criterr<-1} else {
    for (i in c(2:nrow(bcmat)))
    {for (j in c(1:(i-1)))
     {bcmat[i,j]<-(1-as.numeric(bmatrix[1,tmp]==0));tmp<-tmp+1}        
    } 
   }
   #check to make sure X affects something */
   tmpcov<-sum(bcmat[,1])
   if ((tmpcov==0) & (criterr==0))
   {errcode[errs,1]<-22;errs<-errs+1;criterr<-1}
   #check to make sure Y is affected by something */
   tmpcov<-sum(bcmat[nrow(bcmat),])
   if ((tmpcov==0) & (criterr==0))
   {errcode[errs,1]<-23;errs<-errs+1;criterr<-1}
   #check for dangling mediators
   dm<-0
   if (nms > 0)
   {
    for (i in c(1:nms))
    tmpcov<-sum(bcmat[(nxs+i),]);tmpcov2<-sum(bcmat[,(nxs+i)])
    {if (((tmpcov==0) | (tmpcov2==0)) & (dm==0) & (criterr==0))
     {errcode[errs,1]<-26;errs<-errs+1;criterr<-1;dm<-1}       
    }
   }
  }
 }

 #start b
 if (criterr==0)
 {
  if (wmatrix[1,1] != -999)
  {
   tmp<-1
   if (ncol(wmatrix) != needed)
    {errcode[errs,1]<-17;errs<-errs+1;criterr<-1} else { 
     modelvar[1,1]="CUSTOM"
     for (i in (2:nrow(wcmat)))
     {     
      for (j in (1:(i-1)))       
      {wcmat[i,j]<-(1-as.numeric(wmatrix[1,tmp]==0))
       #dont allow to specify moderation of a path that doesnt exist
       if ((wcmat[i,j]==1) & (bcmat[i,j]==0) & (nopath==0))
       {errcode[errs,1]<-20;errs<-errs+1;criterr<-1;nopath<-1}   
       tmp<-tmp+1
      }
     } 
    }
  }

  if (zmatrix[1,1] != -999)
  {
   tmp<-1
   if (ncol(zmatrix) != needed)
    {errcode[errs,1]<-18;errs<-errs+1;criterr<-1} else {
     modelvar[1,1]="CUSTOM"
     if ((sum(wcmat)==0) & (model==999))
     {errcode[errs,1]<-21;errs<-errs+1;criterr<-1}
     for (i in (2:nrow(zcmat)))
     {     
      for (j in (1:(i-1)))       
      {zcmat[i,j]<-(1-as.numeric(zmatrix[1,tmp]==0))
       #dont allow to specify moderation of a path that doesnt exist
       if ((zcmat[i,j]==1) & (bcmat[i,j]==0) & (nopath==0))
       {errcode[errs,1]<-20;errs<-errs+1;criterr<-1;nopath<-1}   
       tmp<-tmp+1
      }
     } 
    }
  }
  tmp<-1
  if (wzmatrix[1,1] != -999)
  {
   if (ncol(wzmatrix) != needed)
   {errcode[errs,1]<-19;errs<-errs+1;criterr<-1}
   modelvar[1,1]="CUSTOM"
  } 
  if (criterr==0)
  {
   for (i in (2:nrow(wzcmat)))
   {
    for (j in (1:(i-1)))
    {
     #set corresponding elements in W and Z for three way interaction
     if (wzmatrix[1,1] != -999){wzcmat[i,j]<-(1-as.numeric(wzmatrix[1,tmp]==0))}
     if (wzcmat[i,j]==1){wcmat[i,j]<-1;zcmat[i,j]<-1}       
     #dont allow to specify moderation of a path that doesnt exist
     if ((wzcmat[i,j]==1) & (bcmat[i,j]==0) & (nopath==0))
     {errcode[errs,1]<-20;errs<-errs+1;criterr<-1;nopath<-1}
     tmp<-tmp+1
    }
   }
  }
 }
 # end B

 if (criterr==0)
 {
  xprod<-(sum(wcmat[,1])+sum(zcmat[,1])+sum(wzcmat[,1]))
  xprod<-as.numeric(xprod > 0)
  wsum<-sum(wcmat)
  wprod<-as.numeric(wsum > 0)
  if (nms > 0)
  {
   for (i in c(1:nms))
   {
    tmp<-(sum(wcmat[,(1+i)])+sum(zcmat[,(1+i)])+sum(wzcmat[,(1+i)]))
    mprod[1,i]<-as.numeric(tmp>0)
   }
  }
  if ((wsum > 0) & (w=="xxxxx")){errcode[errs,1]<-11;errs<-errs+1;criterr<-1}
  if ((wsum==0) & (w != "xxxxx")){errcode[errs,1]<-10;errs<-errs+1;criterr<-1}
  zsum<-sum(zcmat)
  zprod<-as.numeric(zsum > 0)
  if ((zsum > 0) & (z=="xxxxx")){errcode[errs,1]<-13;errs<-errs+1;criterr<-1}
  if ((zsum==0) & (z != "xxxxx")){errcode[errs,1]<-12;errs<-errs+1;criterr<-1}
  if ((zsum > 0) & (wsum==0)){errcode[errs,1]<-35;errs<-errs+1;criterr<-1}
 }
 if ((criterr==0) & (nms > 1))
 {
  serchk<-bcmat[2:(nrow(bcmat)-1),2:ncol(bcmat)]
  if (sum(serchk) > 0)
  {serial<-1
   if (nms > 6){errcode[errs,1]<-36;errs<-errs+1;criterr<-1}
  }
 }
 #mean center if needed
 if ((center > 0) & (criterr==0))
 {
  centvar<-matrix(c(" "))
  if (criterr==0)
  {
    if ((center==1) | ((center==2) & (wdich==0)))
    {
     if ((wprod==1) & (mcwok==0) & (nwpval > 0))
     {
      for (i in c(1:nws))
      {
       wtmp[,i]<-wtmp[,i]-(sum(wtmp[,i])/n)
       centvar<-cbind(centvar,wnames[1,i])
      }
      desctmp2<-process.describ3(wtmp,wmodcust,quantile)
      desctmp<-matrix(unlist(desctmp2[1]))
      wmin<-desctmp[3,1];wmax<-desctmp[4,1]
      modvals<-matrix(unlist(desctmp2[2]))
      if (wmodcust==0){wmodvals<-modvals;wprobval<-wmodvals}
     }
    }    
    if ((center==1) | ((center==2) & (zdich==0)))
    { 
     if ((zprod==1) & (mczok==0) & (nzpval > 0))
     {
      for (i in c(1:nzs))
      {
       ztmp[,i]<-ztmp[,i]-(sum(ztmp[,i])/n)
       centvar<-cbind(centvar,znames[1,i])
      }
      desctmp2<-process.describ3(ztmp,zmodcust,quantile)
      desctmp<-matrix(unlist(desctmp2[1]))
      zmin<-desctmp[3,1];zmax<-desctmp[4,1]
      modvals<-matrix(unlist(desctmp2[2]))
      if (zmodcust==0){zmodvals<-modvals;zprobval<-zmodvals}
     }
    }
    if ((center==1) | ((center==2) & (xdich==0)))
    {
     if ((xprod==1) & (mcxok==0))
     {
      for (i in c(1:nxs))
      {
       xtmp[,i]<-xtmp[,i]-(sum(xtmp[,i])/n)
       centvar<-cbind(centvar,xnames[1,i])
      }
      desctmp2<-process.describ3(xtmp,0,quantile)
      modvals<-matrix(unlist(desctmp2[2]))
      xmodvals<-modvals;xprobval<-as.matrix(xmodvals)
     }
    }
    if (nms > 0)
    {
     for (i in c(1:nms))
     {
       if (mprod[1,i]==1)
       {
        mtmp[,i]<-mtmp[,i]-(sum(mtmp[,i])/n)
        centvar<-cbind(centvar,mnames[i,1])
       }
     }
     desctmp2<-process.describ3(mtmp,0,quantile)
     modvals<-matrix(unlist(desctmp2[2]),ncol=ncol(mtmp))
     mmodvals<-modvals;mprobval<-mmodvals;
    }
  }
  if (ncol(centvar) > 1)
  {notecode[notes,1]<-3;notes<-notes+1}
 }
 # Start D
 #CONSTRUCT THE DATA MATRICES FOR EACH OF THE MODELS
 if (criterr==0)
 {
  # The i loop is the dependent variable in the model matrices
  # The j loop is the predictor variables in the model matrices
  wsum<-sum(wcmat);zsum<-sum(zcmat);wzsum<-sum(wzcmat)
  nump<-matrix(-999,1,(nys+nms));numint<-matrix(0,1,(nys+nms))
  #DV
  datcount<-1;
  xtmpuse<-0;wtmpuse<-0;ztmpuse<-0;xwtmpus<-0;xztmpus<-0;wztmpus<-0;xwztmpu<-0;
  xtmploc<- matrix(-999);wtmploc<- -999;xwtmplo<- -999;ztmploc<- -999
  xztmplo<- -999;wztmplo<- -999;xwztmplo<- -999
  vlabs<-" "
  if (ncs > 0){ctmpuse<-matrix(0,1,ncs)}
  if (nms > 0)
  {
   mtmpuse<-matrix(0,1,nms)
   mwtmpus<-matrix(0,1,nms)
   mztmpus<-matrix(0,1,nms)
   mwztmpu<-matrix(0,1,nms)
   mtmploc<-matrix(0,1,nms)
   mwtmplo<-matrix(-999,nwvls,nms)
   mztmplo<-matrix(-999,nzvls,nms)
   mwztmplo<-matrix(-999,(nwvls*nzvls),nms)
  }
  if (ncs > 0){ctmploc<-matrix(0,1,ncs)}
  fulldat<-matrix(1,n,1)
  datindx<-matrix(-999,1000,(nms+nys))
  wherew<-matrix(-999,2,(nms+nys));wherex<-matrix(-999,2,(nms+nys))
  wherez<-matrix(-999,2,(nms+nys));wherexw<-matrix(-999,2,(nms+nys))
  wherexz<-matrix(-999,2,(nms+nys));wherewz<-matrix(-999,2,(nms+nys))
  wherexwz<-matrix(-999,2,(nms+nys))
  if (nms > 0)
  {
    wherem<-matrix(-999,nms,(nms+nys))
    wheremw<-matrix(-999,(nms*2),(nms+nys))
    wheremz<-matrix(-999,(nms*2),(nms+nys))
    wheremwz<-matrix(-999,(nms*2),(nms+nys))
  }  
  wzhigh<-matrix(0,1000,(((nms+1)*(nms+2))/2))
  whigh<-matrix(0,1000,(((nms+1)*(nms+2))/2))
  zhigh<-matrix(0,1000,(((nms+1)*(nms+2))/2))
  fochigh<-matrix(0,1000,(((nms+1)*(nms+2))/2))
  xcoefloc<-matrix(c(1,2,3,4,5,6,7,8,9))
  intkey<-t(matrix(c(" ", " ", " ", " ", " ", " ", " ")))
  wzhighct<-0;whighct<-0;zhighct<-0;foccnt<-0
  if (nms > 0){mnames<-t(mnames)}
  if (ncs > 0){covnames<-t(covnames)}
  xtmp<-data.matrix(xtmp)

 #START DV LOOP
  for (i in (2:nrow(bcmat)))
  {  
   wdid<-0;zdid<-0;wzdid<-0;cntmp<-1;start<-1;
   if (i < nrow(bcmat))
   {outv<-mtmp[,(i-1)]  
   modlabel<-matrix(c(mnames[1,(i-1)],"constant"))}
   if (i==nrow(bcmat))
   {outv<-ytmp;modlabel<-matrix(c(ynames,"constant"))}
   # The j loop is the mediator
   # START MED

   for (j in (1:(i-1)))
   {
    foccnt<-foccnt+1
    if ((j==1) & (bcmat[i,j]==1))
    {
     outv<-cbind(outv,xtmp)
     modlabel<-matrix(c(modlabel,xcatlab[1:nxvls,1]))
     if (xtmpuse==0)
     {
      fulldat<-matrix(c(fulldat,xtmp),nrow=n)
      xtmpuse<-1
      for (k4 in (datcount:(datcount+(nxvls-1))))
      {xtmploc<-matrix(c(xtmploc,k4))}
      xtmploc<-matrix(xtmploc[2:nrow(xtmploc),1])
      datcount<-datcount+nxvls
     }
     datindx[start:(start+nrow(xtmploc)-1),(i-1)]<-xtmploc
     wherex[1,(i-1)]<-start+1
     wherex[2,(i-1)]<-start+nrow(xtmploc)-1+1
    #do if (model = 74)
    #end if
     onebl<-matrix(1,nrow(xtmploc),1)
     fochigh[(start+1):(start+nrow(xtmploc)),foccnt]<-onebl
     start<-start+nrow(xtmploc)
    }  
    if ((j > 1) & (bcmat[i,j]==1))
     {
      outv<-cbind(outv,mtmp[,(j-1)])
      modlabel<-matrix(c(modlabel,mnames[1,(j-1)]))
      if (mtmpuse[1,(j-1)]==0)
      {
       fulldat<-matrix(c(fulldat,mtmp[,(j-1)]),nrow=n)
       mtmpuse[1,(j-1)]<-1
       mtmploc[1,(j-1)]<-datcount
       datcount<-datcount+1
      }
      datindx[start:(start+nrow(mtmploc)-1),(i-1)]<-mtmploc[1,(j-1)]
      wherem[(j-1),(i-1)]<-start+1
      #onebl<-matrix(1,(nrow(mtmploc[1,(j-1)])),1)
      #onebl<-matrix(1,mtmploc[1,(j-1)],1)
      onebl<-1
      #ttt<-nrow(mtmploc[1,(j-1)])+start-1
      #fochigh[(start+1):(start+nrow(mtmploc[1,(j-1)])),foccnt]<-onebl
      #fochigh[(start+1):(start+mtmploc[1,(j-1)]),foccnt]<-onebl
      fochigh[(start+1):(start+1),foccnt]<-onebl
      #start<-start+mtmploc[1,(j-1)]
      start<-start+1
     }
   }
   #END MED

   #START W
   if (wsum > 0)
   wtmp<-data.matrix(wtmp)
   {
    for (j in c(1:(i-1)))
    {
     whighct<-whighct+1
     if ((j==1) & (wcmat[i,j]==1))
     {
      if (wdid==0)
      {
       outv<-cbind(outv,wtmp)
       if ((ncs > 0) & (wiscov > 0)){ccmatoff[(i-1),wiscov]<-0}
       modlabel<-matrix(c(modlabel,wcatlab[1:nwvls,1]))
       wdid<-1
       if (wtmpuse==0)
       {
         fulldat<-matrix(c(fulldat,wtmp),nrow=n)
         if ((ncs > 0) & (wiscov > 0)){ccmatoff[(i-1),wiscov]<-0}         
         wtmpuse<-1
         for (k4 in (datcount:(datcount+(nwvls-1))))
         {wtmploc<-matrix(c(wtmploc,k4))}    
         wtmploc<-matrix(wtmploc[2:nrow(wtmploc),1])
         datcount<-datcount+nwvls
       }
      }     
      datindx[start:(start+nrow(wtmploc)-1),(i-1)]<-wtmploc
      wherew[1,(i-1)]<-start+1
      wherew[2,(i-1)]<-start+nrow(wtmploc)-1+1
      start<-start+nrow(wtmploc)
      for (k1 in c(1:nxvls))
      {
       for (k2 in c(1:nwvls))
       {
        outv<-as.matrix(cbind(outv,(xtmp[,k1]*wtmp[,k2])))
        if ((ncs > 0) & (wiscov > 0)){ccmatoff[(i-1),wiscov]<-0}          
        modlabel<-matrix(c(modlabel,intlab[cntmp,1]))
        intkeyt<-matrix(c(intlab[cntmp,1],":",xcatlab[k1,1],"x",wcatlab[k2,1]," "," "),ncol=7)
        intkey<-rbind(intkey,intkeyt)
        cntmp<-cntmp+1
       }
      }
      if (xwtmpus==0)
      {
       fulldat<-matrix(c(fulldat,outv[,(ncol(outv)-(nxvls*nwvls)+1):ncol(outv)]),nrow=n)
       xwtmpus<-1
       if ((ncs > 0) & (wiscov > 0)){ccmatoff[(i-1),wiscov]<-0}
       for (k4 in (datcount:(datcount+((nwvls*nxvls)-1))))
       {xwtmplo<-matrix(c(xwtmplo,k4))}
       xwtmplo<-matrix(xwtmplo[2:nrow(xwtmplo),1])
       datcount<-datcount+(nxvls*nwvls)
      }
      datindx[start:(start+nrow(xwtmplo)-1),(i-1)]<-xwtmplo
      wherexw[1,(i-1)]<-start+1
      wherexw[2,(i-1)]<-start+nrow(xwtmplo)-1+1
      onebl<-matrix(1,nrow(xwtmplo),1)
      whigh[(start+1):(start+nrow(xwtmplo)),whighct]<-onebl
      start<-start+nrow(xwtmplo)
     }
     if ((j > 1) & (wcmat[i,j]==1))
     {
      if ((wdid==0) & (model != 74))
      {
       outv<-cbind(outv,wtmp)
       if ((ncs > 0) & (wiscov > 0)){ccmatoff[(i-1),wiscov]<-0}
       modlabel<-matrix(c(modlabel,wcatlab[1:nwvls,1]))
       wdid<-1
       if (wtmpuse==0)
       {
        fulldat<-matrix(c(fulldat,wtmp),nrow=n)
        if ((ncs > 0) & (wiscov > 0)){ccmatoff[(i-1),wiscov]<-0}
        wtmpuse<-1
        for (k4 in (datcount:(datcount+(nwvls-1))))
        {wtmploc<-matrix(c(wtmploc,k4))}    
        wtmploc<-matrix(wtmploc[2:nrow(wtmploc),1])
        datcount<-datcount+nwvls
       }
       datindx[start:(start+nrow(wtmploc)-1),(i-1)]<-wtmploc
       wherew[1,(i-1)]<-start+1
       wherew[2,(i-1)]<-start+nrow(wtmploc)-1+1
       start<-start+nrow(wtmploc)
      }         
      for (k2 in c(1:nwvls))
      {
       outv<-as.matrix(cbind(outv,(mtmp[,(j-1)]*wtmp[,k2])))
       if ((ncs > 0) & (wiscov > 0)){ccmatoff[(i-1),wiscov]<-0}
       modlabel<-matrix(c(modlabel,intlab[cntmp,1]))
       intkeyt<-matrix(c(intlab[cntmp,1],":",mnames[1,(j-1)],"x",wcatlab[k2,1]," "," "),ncol=7)
       intkey<-rbind(intkey,intkeyt)
       cntmp<-cntmp+1
      }
      if (mwtmpus[1,(j-1)]==0)
      {
       fulldat<-matrix(c(fulldat,outv[,(ncol(outv)-nwvls+1):ncol(outv)]),nrow=n)
       if ((ncs > 0) & (wiscov > 0)){ccmatoff[(i-1),wiscov]<-0}
       mwtmpus[1,(j-1)]<-1
       mw22<- -999
       for (k4 in (datcount:(datcount+(nwvls-1))))
       {mw22<-matrix(c(mw22,k4))}
       mwtmplo[,(j-1)]=matrix(mw22[2:nrow(mw22),1])
       datcount<-datcount+nwvls
      }
      datindx[start:(start+nrow(mwtmplo)-1),(i-1)]<-mwtmplo[,(j-1)]
      wheremw[((2*j)-3),(i-1)]<-start+1
      wheremw[((2*j)-2),(i-1)]<-start+nrow(mwtmplo)-1+1
      onebl<-matrix(1,nrow(mwtmplo),1)
      whigh[(start+1):(start+nrow(mwtmplo)),whighct]<-onebl
      start<-start+nrow(mwtmplo)
     }
    }
   }
   #END W
   #START Z
   if (zsum > 0)
   ztmp<-data.matrix(ztmp)
   {
    for (j in c(1:(i-1)))    
    {
     zhighct<-zhighct+1
     if ((j==1) & (zcmat[i,j]==1))
     {
      if (zdid==0)
      {
       outv<-cbind(outv,ztmp)
       if ((ncs > 0) & (ziscov > 0)){ccmatoff[(i-1),ziscov]<-0}         
       modlabel<-matrix(c(modlabel,zcatlab[1:nzvls,1]))
       zdid<-1
       if (ztmpuse==0)
       {
        fulldat<-matrix(c(fulldat,ztmp),nrow=n)
        if ((ncs > 0) & (ziscov > 0)){ccmatoff[(i-1),ziscov]<-0} 
        ztmpuse<-1
        for (k4 in (datcount:(datcount+(nzvls-1))))
        {ztmploc<-matrix(c(ztmploc,k4))}      
        ztmploc<-matrix(ztmploc[2:nrow(ztmploc),1])
        datcount<-datcount+nzvls
       }
      }   
      datindx[start:(start+nrow(ztmploc)-1),(i-1)]<-ztmploc
      wherez[1,(i-1)]<-start+1
      wherez[2,(i-1)]<-start+nrow(ztmploc)-1+1
      start<-start+nrow(ztmploc)
      for (k1 in c(1:nxvls))
      {for (k2 in c(1:nzvls))
       {        
        outv=as.matrix(cbind(outv,(xtmp[,k1]*ztmp[,k2])))
        if ((ncs > 0) & (ziscov > 0)){ccmatoff[(i-1),ziscov]<-0}
        modlabel<-matrix(c(modlabel,intlab[cntmp,1]))
        intkeyt<-matrix(c(intlab[cntmp,1],":",xcatlab[k1,1],"x",zcatlab[k2,1]," "," "),ncol=7)
        intkey<-rbind(intkey,intkeyt)
        cntmp<-cntmp+1
       }
      }
      if (xztmpus==0)
      {
       fulldat<-matrix(c(fulldat,outv[,(ncol(outv)-(nxvls*nzvls)+1):ncol(outv)]),nrow=n)
       if ((ncs > 0) & (ziscov > 0)){ccmatoff[(i-1),ziscov]<-0}
       xztmpus<-1
       for (k4 in (datcount:(datcount+((nzvls*nxvls)-1)))){xztmplo<-matrix(c(xztmplo,k4))}       
       xztmplo<-matrix(xztmplo[2:nrow(xztmplo),1])
       datcount<-datcount+(nxvls*nzvls)
      }
      datindx[start:(start+nrow(xztmplo)-1),(i-1)]<-xztmplo
      wherexz[1,(i-1)]<-start+1
      wherexz[2,(i-1)]<-start+nrow(xztmplo)-1+1
      onebl<-matrix(1,nrow(xztmplo),1)
      zhigh[(start+1):(start+nrow(xztmplo)),zhighct]<-onebl
      start<-start+nrow(xztmplo)
     }
     if ((j > 1) & (zcmat[i,j]==1))
     {
      if (zdid==0)
      {
       outv<-cbind(outv,ztmp)
       if ((ncs > 0) & (ziscov > 0)){ccmatoff[(i-1),ziscov]<-0}
       modlabel<-matrix(c(modlabel,zcatlab[1:nzvls,1]))
       zdid<-1
       if (ztmpuse==0)
       {
        fulldat<-matrix(c(fulldat,ztmp),nrow=n)
        if ((ncs > 0) & (ziscov > 0)){ccmatoff[(i-1),ziscov]<-0}
        ztmpuse<-1
        for (k4 in (datcount:(datcount+(nzvls-1))))
        {ztmploc<-matrix(c(ztmploc,k4))}
        ztmploc<-matrix(ztmploc[2:nrow(ztmploc),1])
        datcount<-datcount+nzvls
       }
       datindx[start:(start+nrow(ztmploc)-1),(i-1)]<-ztmploc
       wherez[1,(i-1)]<-start+1
       wherez[2,(i-1)]<-start+nrow(ztmploc)-1+1
       start<-start+nrow(ztmploc)
      }    
      for (k2 in (1:nzvls))
      {
       outv=as.matrix(cbind(outv,(mtmp[,(j-1)]*ztmp[,k2])))
       if ((ncs > 0) & (ziscov > 0)){ccmatoff[(i-1),ziscov]<-0}
       modlabel<-matrix(c(modlabel,intlab[cntmp,1]))
       intkeyt<-matrix(c(intlab[cntmp,1],":", mnames[1,(j-1)],"x",zcatlab[k2,1]," "," "),ncol=7)
       intkey<-rbind(intkey,intkeyt)
       cntmp<-cntmp+1
      }
      if (mztmpus[1,(j-1)]==0)
      {
       fulldat<-matrix(c(fulldat,outv[,(ncol(outv)-nzvls+1):ncol(outv)]),nrow=n)
       if ((ncs > 0) & (ziscov > 0)){ccmatoff[(i-1),ziscov]<-0}
       mztmpus[1,(j-1)]<-1
       mz22<- -999
       for (k4 in (datcount:(datcount+(nzvls-1)))){mz22<-matrix(c(mz22,k4))}
       mztmplo[,(j-1)]<-matrix(mz22[2:nrow(mz22),1])
       datcount<-datcount+nzvls
      }
      datindx[start:(start+nrow(mztmplo)-1),(i-1)]<-mztmplo[,(j-1)]
      wheremz[((2*j)-3),(i-1)]<-start+1
      wheremz[((2*j)-2),(i-1)]<-start+nrow(mztmplo)-1+1
      onebl<-matrix(1,nrow(mztmplo),1)
      zhigh[(start+1):(start+nrow(mztmplo)),zhighct]<-onebl
      start<-start+nrow(mztmplo)
     }
    }
   }
   #END Z

   #START WZ
   if (wzsum > 0)
   {  
    for (j in (1:(i-1)))
    {
     wzhighct<-wzhighct+1
     if ((j==1) & (wzcmat[i,j]==1))
     {
      if (wzdid==0)
      {
       for (k1 in (1:nwvls))
       {
        for (k2 in (1:nzvls))
        {
         outv<-as.matrix(cbind(outv,(wtmp[,k1]*ztmp[,k2]))) 
         if ((ncs > 0) & (ziscov > 0)){ccmatoff[(i-1),ziscov]<-0}
         if ((ncs > 0) & (wiscov > 0)){ccmatoff[(i-1),wiscov]<-0}
         modlabel<-matrix(c(modlabel,intlab[cntmp,1]))
         intkeyt<-matrix(c(intlab[cntmp,1],":",wcatlab[k1,1],"x",zcatlab[k2,1]," "," "),ncol=7)
         intkey<-rbind(intkey,intkeyt)
         cntmp<-cntmp+1
        }
       }
       if (wztmpus==0)
       {
        fulldat<-matrix(c(fulldat,outv[,(ncol(outv)-(nwvls*nzvls)+1):ncol(outv)]),nrow=n)
        if ((ncs > 0) & (ziscov > 0)){ccmatoff[(i-1),ziscov]<-0}  
        if ((ncs > 0) & (wiscov > 0)){ccmatoff[(i-1),wiscov]<-0}
        wztmpus<-1
        for (k4 in (datcount:(datcount+((nwvls*nzvls)-1))))
        {wztmplo<-matrix(c(wztmplo,k4))}   
        wztmplo<-matrix(wztmplo[2:nrow(wztmplo),1])
        datcount<-datcount+(nzvls*nwvls)
       }
       wzdid<-1         
      }
      datindx[start:(start+nrow(wztmplo)-1),(i-1)]<-wztmplo
      wherewz[1,(i-1)]<-start+1
      wherewz[2,(i-1)]<-start+nrow(wztmplo)-1+1
      start<-start+nrow(wztmplo)
      for (k1 in (1:nxvls))
      {
       for (k2 in (1:nwvls))
       {
        for (k3 in (1:nzvls))
        {
         outv<-as.matrix(cbind(outv,(xtmp[,k1]*wtmp[,k2]*ztmp[,k3]))) 
         if ((ncs > 0) & (ziscov > 0)){ccmatoff[(i-1),ziscov]<-0}  
         if ((ncs > 0) & (wiscov > 0)){ccmatoff((i-1),wiscov)<-0}    
         modlabel<-matrix(c(modlabel,intlab[cntmp,1]))
         intkeyt<-matrix(c(intlab[cntmp,1],":",xcatlab[k1,1],"x",wcatlab[k2,1],"x",zcatlab[k3,1]),ncol=7)
         intkey<-rbind(intkey,intkeyt) 
         cntmp<-cntmp+1 
        }
       }
      }
      if (xwztmpu==0)
      {
       fulldat<-matrix(c(fulldat,outv[,(ncol(outv)-(nxvls*nwvls*nzvls)+1):ncol(outv)]),nrow=n)
       if ((ncs > 0) & (ziscov > 0)){ccmatoff[(i-1),ziscov]<-0} 
       if ((ncs > 0) & (wiscov > 0)){ccmatoff((i-1),wiscov)<-0}
       xwztmpu<-1
       for (k4 in (datcount:(datcount+((nzvls*nxvls*nwvls)-1))))
       {xwztmplo<-matrix(c(xwztmplo,k4))}  
       xwztmplo<-matrix(xwztmplo[2:nrow(xwztmplo),1])
       datcount<-datcount+(nxvls*nzvls*nwvls)
      }
      datindx[start:(start+nrow(xwztmplo)-1),(i-1)]<-xwztmplo
      wherexwz[1,(i-1)]<-start+1
      wherexwz[2,(i-1)]<-start+nrow(xwztmplo)-1+1
      onebl<-matrix(1,nrow(xwztmplo),1)
      wzhigh[(start+1):(start+nrow(xwztmplo)),wzhighct]<-onebl
      start<-start+nrow(xwztmplo)
     }
     if ((j > 1) & (wzcmat[i,j]==1))
     {
      if (wzdid==0)
      {
       for (k1 in (1:nwvls))
       {
        for (k2 in (1:nzvls))
        {
         outv<-as.matrix(cbind(outv,(wtmp[,k1]*ztmp[,k2])))
         if ((ncs > 0) & (ziscov > 0)){ccmatoff[(i-1),ziscov]<-0}  
         if ((ncs > 0) & (wiscov > 0)){ccmatoff[(i-1),wiscov]<-0}
         modlabel<-matrix(c(modlabel,intlab[cntmp,1]))
         intkeyt<-matrix(c(intlab[cntmp,1],":",wcatlab[k1,1],"x",zcatlab[k2,1]," "," "),ncol=7)
         intkey<-rbind(intkey,intkeyt) 
         cntmp<-cntmp+1
        }
       }
       if (wztmpus==0)
       {
        fulldat<-matrix(c(fulldat,outv[,(ncol(outv)-(nwvls*nzvls)+1):ncol(outv)]),nrow=n)
        if ((ncs > 0) & (ziscov > 0)){ccmatoff[(i-1),ziscov]<-0}
        if ((ncs > 0) & (wiscov > 0)){ccmatoff[(i-1),wiscov]<-0}
        wztmpus<-1
        for (k4 in (datcount:(datcount+((nwvls*nzvls)-1))))
        {wztmplo<-matrix(c(wztmplo,k4))}    
        wztmplo<-matrix(wztmplo[2:nrow(wztmplo),1])
        datcount<-datcount+(nzvls*nwvls)
       }
       wzdid<-1
       datindx[start:(start+nrow(wztmplo)-1),(i-1)]<-wztmplo
       wherewz[1,(i-1)]<-start+1
       wherewz[2,(i-1)]<-start+nrow(wztmplo)-1+1
       start<-start+nrow(wztmplo)
      }
      for (k1 in (1:nwvls))
      {
       for (k2 in (1:nzvls))
       {
        outv<-as.matrix(cbind(outv,(mtmp[,(j-1)]*wtmp[,k1]*ztmp[,k2])))
        if ((ncs > 0) & (ziscov > 0)){ccmatoff[(i-1),ziscov]<-0}  
        if ((ncs > 0) & (wiscov > 0)){ccmatoff[(i-1),wiscov]<-0} 
        modlabel<-matrix(c(modlabel,intlab[cntmp,1]))
        intkeyt<-matrix(c(intlab[cntmp,1],":",mnames[1,(j-1)],"x",wcatlab[k1,1],"x",zcatlab[k2,1]),ncol=7)
        intkey<-rbind(intkey,intkeyt) 
        cntmp<-cntmp+1
       }
      }
      if (mwztmpu[1,(j-1)]==0)
      {
       fulldat<-matrix(c(fulldat,outv[,(ncol(outv)-(nwvls*nzvls)+1):ncol(outv)]),nrow=n)
       if ((ncs > 0) & (ziscov > 0)){ccmatoff[(i-1),ziscov]<-0} 
       if ((ncs > 0) & (wiscov > 0)){ccmatoff[(i-1),wiscov]<-0}
       mwztmpu[1,(j-1)]<-1
       mz22<- -999
       for (k4 in (datcount:(datcount+(nwvls*nzvls)-1)))
       {mz22<-matrix(c(mz22,k4))}
       mwztmplo[,(j-1)]<-matrix(mz22[2:nrow(mz22),1])
       datcount<-datcount+(nwvls*nzvls)
      }
      datindx[start:(start+nrow(mwztmplo)-1),(i-1)]<-mwztmplo[,(j-1)]
      wheremwz[((2*j)-3),(i-1)]<-start+1
      wheremwz[((2*j)-2),(i-1)]<-start+nrow(mwztmplo)-1+1
      onebl<-matrix(1,nrow(mwztmplo),1)
      wzhigh[(start+1):(start+nrow(mwztmplo)),wzhighct]<-onebl
      start<-start+nrow(mwztmplo)
     }
    }
   }
   #END WZ
   
   #START COV
   if (ncs > 0)
   {  
    ccmat<-ccmat*ccmatoff
    for (j in c(1:ncs))
    {
     if (ccmat[(i-1),j]==1)
     {
      if (j==wiscov){ctmp[,j]<-wtmp}
      if (j==ziscov){ctmp[,j]<-ztmp}
      outv<-cbind(outv,ctmp[,j])
      modlabel<-matrix(c(modlabel,covnames[1,j]))
      if (ctmpuse[1,j]==0)
      {
       fulldat<-matrix(c(fulldat,ctmp[,j]),nrow=n)
       ctmpuse[1,j]<-1
       ctmploc[1,j]<-datcount
       datcount<-datcount+1
      }
      datindx[start:(start+nrow(ctmploc)-1),(i-1)]<-ctmploc[1,j]
      start<-start+1
     }
    }
   }
   #END COV

   wdid<-0;zdid<-0;wzdid<-0
   vlabs<-matrix(c(vlabs,modlabel[2:nrow(modlabel),1]))
   numint[1,(i-1)]<-cntmp-1
   nump[1,(i-1)]<-nrow(modlabel)-1

  } 
  #END DV LOOP
  if ((modcok==1) & ((nms > 0) | (zcmat[2,1] != 1) | (mcx != 0)))
  {notecode[notes,1]<-19;notes<-notes + 1;modcok<-0}
  if (((serial==1) | (sum(numint)>0) | (nms==0)) & (mc > 0))
  {notecode[notes,1]<-15;notes<-notes+1;boot<-mc;mc<-0}


  if ((boot != 0) | (mc != 0))
  {
   bootsz<-boot
   if (mc > 0){bootsz<-mc;saveboot<-0}
   cilow<-0;cihigh<-bootsz+1
   while ((cilow <=0) | (cihigh > bootsz))
   {
    cilow<-round(bootsz*(1-(conf/100))/2)
    cihigh<-trunc((bootsz*(conf/100)+(bootsz*(1-(conf/100))/2)))+1
    if ((cilow < 1) | (cihigh > bootsz))
    {bootsz<-trunc((bootsz+1000)/1000)*1000;adjust<-1}
   }
   if (boot > 0){boot<-bootsz}
   if (mc > 0){mc<-bootsz}
   if ((adjust==1) & (boot > 0)){notecode[notes,1]<-8;notes<-notes+1}
   if ((adjust==1) & (mc > 0)){notecode[notes,1]<-16;notes<-notes+1}
  }
  maxboot<-trunc(2*boot)
  if (maxboots > maxboot){maxboot<-trunc(maxboots)}
  #insert seed here  
  if ((seed==-999) & (boot > 0) | (mc > 0))
  {seed<-trunc(runif(1,1,1000000));set.seed(seed);ranseed<-1}
  if (sum(numint) > 0){intkey<-matrix(intkey[2:nrow(intkey),],ncol=7)}
  vlabs<-matrix(vlabs[2:nrow(vlabs),1])
  fulldat<-as.data.frame(fulldat[,2:ncol(fulldat)])
  fulldat<-data.matrix(fulldat)
  fochigh<-fochigh[1:max(nump),]
  whigh<-as.matrix(whigh[1:max(nump),])
  zhigh<-as.matrix(zhigh[1:max(nump),])
  wzhigh<-as.matrix(wzhigh[1:max(nump),])
  coeffs<-fochigh+whigh+zhigh+wzhigh
  bootloc<-matrix(0,max(nump),ncol(nump))

  #Here is am deriving the locations in bootfile needed for indirect effects
  if (nms > 0)
  {
   cntmp<-1
   for (i in (1:ncol(nump)))
   {for (j in (1:nump[1,i]))
    {bootloc[j,i]<-cntmp;cntmp<-cntmp+1}
   }
   fochighb<-matrix(0,nrow(fochigh),ncol(fochigh))
   whighb<-fochighb
   zhighb<-fochighb
   wzhighb<-fochighb
   thetaxmb<-matrix(0,nrow(fochighb),nms)
   thetaxyb<-matrix(0,nrow(fochighb),1)
   pathsfoc<-matrix(0,nxvls,1)
   cntmp<-1
   for (i in (1:(nms+nys)))
   {
    for (j in (1:i))
    {
     fochighb[,cntmp]<-(fochigh[,cntmp]*bootloc[,i])
     whighb[,cntmp]<-(whigh[,cntmp]*bootloc[,i])
     zhighb[,cntmp]<-(zhigh[,cntmp]*bootloc[,i])
     wzhighb[,cntmp]<-(wzhigh[,cntmp]*bootloc[,i])
     coeffsb<-(fochighb+whighb+zhighb+wzhighb)
     if ((i < (nms+nys)) & (j==1)){thetaxmb[,i]<-coeffsb[,cntmp]}
     if ((i==(nms+nys)) & (j==1)){thetaxyb[,1]<-coeffsb[,cntmp]}
     cntmp<-cntmp+1
    }
   }
   thetamyb<-as.matrix(coeffsb[,(ncol(coeffsb)-nms+1):ncol(coeffsb)])
   if (serial==1)
   {thetammb<-matrix(0,nrow(coeffsb),((nms*(nms-1))/2))}
   cntmp<-1
   if ((nms > 1) & (serial==1))
   {
    for (i in (1:(nms-1)))
    {
     start<-((i+2)*(i+1))/2
     for (j in (2:(nms-i+1)))
     {
      thetammb[,cntmp]<-coeffsb[,start]
      start<-start+j+i-1
      cntmp<-cntmp+1
     }
    } 
   }
  }

  if ((total==1) & (sum(numint)==0))
  {
   dototal<-1
   if ((sum(bcmat[,1]) != (nms+nys)) | (sum(bcmat[nrow(bcmat),]) != (nms+nys)))
   {dototal<-0;notecode[notes,1]<-12;notes<-notes+1}
   if (ncs > 0)
   {
    if ((sum(ccmat)) < (nrow(ccmat)*ncol(ccmat)))
    {dototal<-0;notecode[notes,1]<-11;notes<-notes+1}
   }
  }
 }
 # End D
 if ((criterr==0) & (ncs > 0))
 {
  tmperr<-sum(as.numeric(colSums(ccmat)==0))
  if (sum(tmperr)!=0)
  {errcode[errs,1]<-51;errs<-errs+1;criterr<-1}
 }
 if (outscreen==1)
 {
  cat("\n")
  cat("********************* PROCESS for R Version 4.0.1 ********************* \n \n")
  cat("           Written by Andrew F. Hayes, Ph.D.  www.afhayes.com              \n")
  cat("   Documentation available in Hayes (2022). www.guilford.com/p/hayes3   \n \n")
 }
 if (criterr==0)
 {
  if ((stand==1) & (ydich==1)){stand<-0}
  anymod2<-sum(wcmat+zcmat+wzcmat)
  if ((anymod2 > 0) & (stand==1))
  {notecode[notes,1]<-27;notes<-notes+1;stand<-0}
  rownames(modelvar)<-modelvlb
  colnames(modelvar)<-" "
  funny<-1
  if (outscreen==1)
  {
   cat("*********************************************************************** \n")
   print(noquote(modelvar))
   cat("\n")
   if (ncs > 0)
   {
   cat("Covariates: \n")
   covname2<-c("      ", covnames)
   covname2<-t(noquote(covname2))  
   write.table(covname2,quote=FALSE,row.names=FALSE,col.names=FALSE)
   cat("\n")
   }
   cat("Sample size: ")
   write.table(n,quote=FALSE,row.names=FALSE,col.names=FALSE)
   cat("\n")
   if (seed != -999)    
   {if (ranseed==0)
    {cat("Custom seed: ")}
    if (ranseed==1)
    {cat("Random seed: ")}
    write.table(seed,quote=FALSE,row.names=FALSE,col.names=FALSE)
    cat("\n")
   }
   maxresm<-9;
   resultm<-matrix(99999,1,maxresm)  
   if (describe==1)
   {
    means=apply(dat,2,mean);sdvec=apply(dat,2,sd);corall=cor(dat);
    means<-rbind(t(matrix(means)),t(matrix(sdvec)))
    means2<-noquote(matrix(sprintf(decimals,means),nrow=nrow(means)))
    corall2<-noquote(matrix(sprintf(decimals,corall),nrow=nrow(corall)))
    if (ncol(means) > 9)
    {resultm<-matrix(99999,1,ncol(means));maxresm<-ncol(means)}
    resultm2<-matrix(99999,2,maxresm)
    resultm2[1:2,1:ncol(means)]<-means
    resultm<-rbind(resultm,resultm2)
    resultm2<-matrix(99999,ncol(corall),maxresm)
    resultm2[1:ncol(corall),1:ncol(corall)]<-corall
    resultm<-rbind(resultm,resultm2)
    colnames(means2)<-varnames
    colnames(corall2)<-varnames
    rownames(corall2)<-varnames
    rownames(means2)<-matrix(c("Mean","SD"))
    if (outscreen==1)
    {
     cat("Variable means and standard deviations:\n")
     print(means2,right=T)
     cat("\n")
     cat("Variable intercorrelations (Pearson's r):\n")
     print(corall2,right=T)
    }     
   }


  #resultm2<-matrix(99999,nrow(corall),maxresm)
  #resultm2[1:nrow(corall),1:ncol(corall)]<-corall
  #resultm<-rbind(resultm,resultm2)


   if (mcxok==1)
   {cat("Coding of categorical X variable for analysis: \n")
   dummatx2<-noquote(matrix(sprintf(decimals,dummatx),nrow=nrow(dummatx)))
   colnames(dummatx2)<-c(xnames,xcatlab[1:nxvls,1])
   rownames(dummatx2)<-t(matrix(replicate((nxvls+1)," ")))
   print(dummatx2,right=T)}
   if (mcwok==1)
   {cat("Coding of categorical W variable for analysis: \n")
   dummatw2<-noquote(matrix(sprintf(decimals,dummatw),nrow=nrow(dummatw)))
   colnames(dummatw2)<-c(wnames,t(wcatlab[1:nwvls,1]))
   rownames(dummatw2)<-t(matrix(replicate((nwvls+1)," ")))
   print(dummatw2,right=T)}
   if (mczok==1)
   {cat("Coding of categorical Z variable for analysis: \n")
   dummatz2<-noquote(matrix(sprintf(decimals,dummatz),nrow=nrow(dummatz)))
   colnames(dummatz2)<-c(znames,t(zcatlab[1:nzvls,1]))
   rownames(dummatz2)<-t(matrix(replicate((nzvls+1)," ")))
   print(dummatz2,right=T)}
  }
 } 
 #START cycle through the models  
 if (criterr==0)
 {
  outnames<-ynames
  outvars<-ytmp
  if (nms > 0)
  {
   outnames<-matrix(c(mnames,ynames))
   outvars<-cbind(mtmp,ytmp)
   indcov<-matrix(0,((nms*2)+(nms*(nxvls-1))),((nms*2)+(nms*(nxvls-1))))
   mcsopath<-matrix(0,((nms*2)+(nms*(nxvls-1))),1)
  }
  labstart<-1
  intstart<-1
  start<-1
  coeffmat<-matrix(0,1,6)
  conseq<-"        "
  dfmat<-0;coeffcol<-0;pathscnt<-1;pathscn2<-1

  # START G LOOP
  for (i in c(1:(nms+nys)))
  {
   if (outscreen==1)
   {cat("\n*********************************************************************** \n")}
   highf<-matrix(0,1,5);highf2<-highf
   if ((i==(nms+nys)) & (ydich==1)){highf=matrix(0,1,3);highf2<-highf}
   flabel<-" "   
   y<-outvars[,i]
   xindx<-datindx[1:(nump[1,i]-1),i]
   x<-fulldat[,xindx]
   x<-cbind(ones,x)
   xsq<-t(x)%*%x
   exsq<-eigen(xsq)
   exsq<-matrix(unlist(exsq[1]))
   zeroeig<-sum(as.numeric(exsq <= 0.000000000002))
   if (outscreen==1)
   {
    cat("Outcome Variable: ")
    write.table(outnames[i,1],quote=FALSE,row.names=FALSE,col.names=FALSE)
    cat("\n")
    if ((ydich==1) & (i==(nms+nys)))
    {
     cat("Coding of binary Y for logistic regression analysis:\n")
     rcd<-noquote(matrix(sprintf(decimals,rcd),nrow=nrow(rcd)))
     colnames(rcd)<-c(outnames[i,1], "Analysis")
     rownames(rcd)<-t(matrix(replicate(nrow(rcd)," ")))
     print(rcd,right=T)
     cat("\n")
    }
   }
   if (zeroeig > 0)
   {
    cat("\nSINGULAR OR NEAR SINGULAR DATA MATRIX.\n")
    criterr<-1;errcode[errs,1]<-31;errs<-errs+1;
   }    
   means<-colSums(x)/n
   vlabsm<-matrix(vlabs[labstart:(labstart+(nump[1,i]-1)),1])
   #START E
   if (criterr==0)
   {
    if ((ydich==0) | (i < (nms+nys)))
    {
     modoutz<-process.modelest(y,x,1,1,xp2,hc)
     modres<-matrix(unlist(modoutz[1]),nrow=nump[1,i])
     direff<-matrix(modres,nrow=ncol(x))
     #modresl<-matrix(unlist(modoutz[2]))  
     modsum<-matrix(unlist(modoutz[3]))
     tval<-matrix(unlist(modoutz[7]))
     resid<-matrix(unlist(modoutz[8]))
     modresid<-cbind(modresid,resid)
     brsq2<-modsum[2,1]
     dfres<-modsum[6,1]
     #for recording results
     resultm2<-matrix(99999,1,maxresm)
     resultm2[1,1:nrow(modsum)]<-t(modsum)
     resultm<-rbind(resultm,resultm2)
     resultm2<-matrix(99999,nrow(modres),maxresm)
     resultm2[1:nrow(modres),1:ncol(modres)]<-modres
     resultm<-rbind(resultm,resultm2)
     #end recording results
     modrest9<-modres
     modres<-noquote(matrix(sprintf(decimals,modres),nrow=nump[1,i]))
     modsum<-noquote(matrix(sprintf(decimals,modsum),nrow=1))
     b<-matrix(unlist(modoutz[5]))
     varb<-matrix(unlist(modoutz[6]),nrow=nump[1,i])
     dfmatt<-matrix(modsum[1,6],nrow(modres),1)
     modsuml<-matrix(c("R","R-sq","MSE",hcflab,"df1","df2", "p"))
     modresl<-t(matrix(c("coeff",hclab,"t","p","LLCI","ULCI")))
    }
    if ((ydich==1) & (i==(nms+nys)))
    {
     modoutz<-process.modelest(y,x,2,1,xp2,5,iterate,converge)
     modres<-matrix(unlist(modoutz[1]),nrow=nump[1,i])
     direff<-matrix(modres,nrow=ncol(x))
     modsum<-matrix(unlist(modoutz[3]))
     basemod<-modsum[1,1]
     basemodx<-basemod
     tval<-matrix(unlist(modoutz[7]))
     resultm2<-matrix(99999,1,maxresm)
     resultm2[1,1:nrow(modsum)]<-t(modsum)
     resultm<-rbind(resultm,resultm2)
     resultm2<-matrix(99999,nrow(modres),maxresm)
     resultm2[1:nrow(modres),1:ncol(modres)]<-modres
     resultm<-rbind(resultm,resultm2)
     modrest9<-modres
     modres<-noquote(matrix(sprintf(decimals,modres),nrow=nump[1,i]))
     modsum<-noquote(matrix(sprintf(decimals,modsum),nrow=1))
     b<-matrix(unlist(modoutz[5]))
     varb<-matrix(unlist(modoutz[6]),nrow=nump[1,i])
     modsuml<-matrix(c("-2LL","ModelLL", "df", "p", "McFadden", "CoxSnell", "Nagelkrk"))
     modresl<-t(matrix(c("coeff","se","Z","p","LLCI","ULCI")))
     #modretrn<-list(modres,modresl,modsum,modsuml,b,varb,xp2)
     dfmatt<-matrix(-999,nrow(modres),1)
    } 
    obscoeff<-cbind(obscoeff,t(b))
    if (outscreen==1)
    {
     cat("Model Summary: \n")
     colnames(modsum)<-modsuml;rownames(modsum)<-" "
     print(modsum,right=T)
     cat("\n")
     cat("Model: \n")
     rownames(modres)<-vlabsm;colnames(modres)<-modresl
     print(modres,right=T)   
     if ((ydich==1) & (i==(nms+nys)))
     {
      cat("\nThese results are expressed in a log-odds metric.\n")
      notecode[notes,1]<-26;notes<-notes+1
     }
    }
    coeffmat<-rbind(coeffmat,modres)
    conseqt<-matrix(outnames[i,1],nrow(modres),1)
    conseq<-matrix(c(conseq,conseqt))
    dfmat<-rbind(dfmat,dfmatt)
    labstart<-labstart+nump[1,i] 

    if (stand==1)
    {
     predsd<-matrix(0,nrow(modres),1)
     stdmod<-as.numeric(modres[,1])/ovsd[i,1]
     for (jd in c(1:ncol(x)))
     {
     predsd[jd,1]<-sd(x[,jd])
     }
     if ((wherex[1,i] != -999) & ((nxvls > 1) | (xdich==1)))    
     {
      sdmsone<-matrix(1,nxvls,1)
      predsd[wherex[1,i]:wherex[2,i],1]<-sdmsone    
      pstog<-1    
     }
     predsd[1,1]<-1
     stdmod<-stdmod*predsd
     stdmod<-matrix(stdmod[2:nrow(stdmod),1])
     sdvlabs<-vlabsm[2:nrow(vlabsm),1]
     if (outscreen==1){cat("\nStandardized coefficients:\n")}
     resultm2<-matrix(99999,nrow(stdmod),maxresm)
     resultm2[1:nrow(stdmod),1:ncol(stdmod)]<-stdmod
     resultm<-rbind(resultm,resultm2)
     stdmod<-noquote(matrix(sprintf(decimals,stdmod),nrow=(nump[1,i]-1)))
     colnames(stdmod)<-"coeff"
     rownames(stdmod)<-sdvlabs
     if (outscreen==1)
     {print(stdmod,right=T)}
    }
    if ((nms > 0) & (serial==0) & (sum(numint)==0) & ((normal==1) | (mc > 0)))
    {
     if (i < (nms+nys))
     {
      indcov[(((i-1)*nxvls)+1):(i*nxvls),(((i-1)*nxvls)+1):(i*nxvls)]<-varb[2:(1+nxvls),2:(1+nxvls)]
      mcsopath[(((i-1)*nxvls)+1):(i*nxvls),1]<-matrix(modrest9[2:(1+nxvls),1])
     }
     if (i==(nms+nys))
     {
      atm<-ncol(wherem)
      indcov[((nms*nxvls)+1):nrow(mcsopath),((nms*nxvls)+1):nrow(mcsopath)]<-varb[wherem[1,atm]:(wherem[1,atm]+nms-1),wherem[1,atm]:(wherem[1,atm]+nms-1)]
      mcsopath[((nms*nxvls)+1):nrow(mcsopath),1]<-matrix(modrest9[wherem[1,atm]:(wherem[1,atm]+nms-1),1])
      sobelok<-1          
     }
    }    
    if ((i ==(nms+nys)) & (bcmat[nrow(bcmat),1]==1))
    {
     direff<-matrix(direff[2:(1+nxvls),],nrow=nxvls)
     direfflb<-modresl
     direffl2<-vlabsm[2:(1+nxvls),]
     lmat<-matrix(0,nrow(b),1)
     lmat2<-matrix(1,nxvls,1)
     lmat[2:(1+nxvls),1]<-lmat2
     if (ydich != 1)
     {
      diromni<-process.ftest3(lmat,b,varb,1,brsq2,0,y,x)
     }
     if (ydich==1){diromni<-process.llrtest3(lmat,y,x,b,basemod,iterate,converge)}
    }

    if (numint[1,i] > 0)
    {
     if (outscreen==1)
     {
      cat("\nProduct terms key:\n")
      intkeym<-matrix(intkey[intstart:(intstart+numint[1,i]-1),],ncol=7)
      write.table(intkeym,quote=FALSE,row.names=FALSE,col.names=FALSE,sep = "  ")
     }
    }
    if (covcoeff==1)
    {
     if (outscreen==1){cat("\nCovariance matrix of regression parameter estimates:\n")}
     resultm2<-matrix(99999,nrow(varb),maxresm)
     if (ncol(varb) <= maxresm)
     {
      resultm2[1:nrow(varb),1:ncol(varb)]<-varb
      resultm<-rbind(resultm,resultm2)
     }
     if (ncol(varb) > maxresm)
     {
      resultmt<-matrix(99999,nrow(resultm),ncol(varb))
      resultmt[1:nrow(resultm),1:ncol(resultm)]<-resultm
      resultm<-resultmt
      resultm2<-matrix(99999,nrow(varb),ncol(resultm))
      resultm2[1:nrow(varb),1:ncol(varb)]<-varb
      resultm<-rbind(resultm,resultm2)
      maxresm<-ncol(resultm)
     }
     varbpr<-noquote(matrix(sprintf(decimals,varb),nrow=nump[1,i]))
     rownames(varbpr)<-vlabsm;colnames(varbpr)<-vlabsm
     if (outscreen==1)
     {print(varbpr,right=T)}
    }
    #start X by M interaction */
    if ((model != 74) & (xmtest==1) & (nms > 0))
    {
     r2tmp<-brsq2;btmp<-b;varbtmp<-varb
     dfrestmp<-dfres
     tvaltmp<-tval
     xmtst<-matrix(0,nms,4)
     xmtstlbc=matrix(c(hcflab,"df1","df2","p"))
     if ((i==(nms+nys)) & (ydich==1))
     {xmtst<-matrix(0,nms,3);xmtstlbc<-c("Chi-sq","df","p")
     }
     xmtstlb<-" ";xmtmat<-x;numxint<-0
     if (i > 1)
     {
      for (xmint in (2:i))
      {
       x<-xmtmat
       if ((bcmat[(i+1),xmint]==1) & (wzcmat[(i+1),xmint] != 1)) 
       {
        if (bcmat[(i+1),1]==0)
        {
         x<-cbind(xmtmat,xtmp)
         if ((ydich==1) & (i==(nms+nys)))
         {
          LL2<-process.modelest(y,x,2,0,xp2,5,iterate,converge)
          basemodx<-LL2
         }
        }
        for (xmtlp1 in (1:nxvls))
        {
         mtmpmns<-sum(mtmp[,(xmint-1)])/nrow(mtmp)
         x<-as.matrix(cbind(x,(xtmp[,xmtlp1]*((mtmp[,(xmint-1)])-mtmpmns))))
        }
        if ((i < (nms+nys)) | (ydich==0))
        {
         modoutz<-process.modelest(y,x,1,1,xp2,hc)
         b<-matrix(unlist(modoutz[5]))
         varb<-matrix(unlist(modoutz[6]),nrow=nrow(b))
         lmat<-matrix(0,nrow(b),nxvls)
         lmattmp<-diag(nxvls)
         lmat[(nrow(lmat)-nxvls+1):nrow(lmat),]<-lmattmp
         fresult2<-process.ftest3(lmat,b,varb,0,0,1,y,x)
         numxint<-numxint+1
         xmtst[numxint,]<-fresult2
        }
        #right here
        if ((i==(nms+nys)) & (ydich==1))
        {
         LL2<-process.modelest(y,x,2,0,xp2,5,iterate,converge)
         chidfxm<-(basemodx-LL2)
         numxint<-numxint+1
         xmtst[numxint,1]<-chidfxm
         xmtst[numxint,3]<-(1-pchisq(chidfxm,df=nxvls))
        }
        xmtstlbt<-matrix(c(highlbx[(xmint-1),1]))
        xmtstlb<-rbind(xmtstlb,xmtstlbt)     
       }      
      }
     }
     x<-xmtmat
     if (numxint > 0)
     {           
      xmtstlb<-matrix(xmtstlb[(2:(numxint+1)),])
      xmtst<-matrix(xmtst[1:numxint,],nrow=numxint)
      if (nms==1){xmtstlb<-" "}
      resultm2<-matrix(99999,nrow(xmtst),maxresm)
      resultm2[1:nrow(xmtst),1:ncol(xmtst)]<-xmtst
      resultm<-rbind(resultm,resultm2)
      if ((i < (nms+nys)) | (ydich==0))
      {
       xmtst<-noquote(matrix(sprintf(decimals,xmtst),ncol=4))
       colnames(xmtst)<-xmtstlbc
       rownames(xmtst)<-xmtstlb
       if (outscreen==1)
       {cat("\nTest(s) of X by M interaction:\n")
       print(xmtst,right=T)}
      } 
      if ((i==(nms+nys)) & (ydich==1))
      {
       xmtst<-noquote(matrix(sprintf(decimals,xmtst),ncol=3))
       colnames(xmtst)<-xmtstlbc
       rownames(xmtst)<-xmtstlb
       if (outscreen==1)
       {cat("\nLikelihood ratio test(s) of X by M interaction:\n")
       print(xmtst,right=T)}
      } 
     }   
     b<-btmp;varb<-varbtmp;dfres<-dfrestmp;tval<-tvaltmp;brsq2<-r2tmp
    }
    #end X by M interaction

    #here is where we do F tests
    #START F
    if (criterr==0)
    {
     jj<-0
     for (j in (start:((start+i)-1)))
     {
      dbint<-0
      lmat<-whigh[1:nump[1,i],j]
      lmat2<-wzhigh[1:nump[1,i],j]
      if ((sum(lmat) > 0) & (sum(lmat2)==0)) 
      {         
       if ((i < (nms+nys)) | (ydich != 1))
       {
        fresult2<-process.ftest3(lmat,b,varb,chr=1,brsq2,0,y,x)
        lmatdb<-lmat
        dbint=dbint<-1
       }
       if ((ydich==1) & (i==(nms+nys)))
       {                      
        fresult2<-process.llrtest3(lmat,y,x,b,basemod,iterate,converge)
        lmatdb<-lmat
        dbint<-dbint+1
       }
       highf<-rbind(highf,fresult2)
       highf2<-rbind(highf2,fresult2)
       if (j==start){flabel<-matrix(c(flabel,"X*W"))}      
       if (j > start)
       {
        if (nms > 1){flabel<-matrix(c(flabel,highlbw[jj,1]))}
        if (nms==1){flabel<-matrix(c(flabel,"M*W"))}
       }
      }     
      lmat<-zhigh[1:nump[1,i],j]
      lmat2<-wzhigh[1:nump[1,i],j]
      if ((sum(lmat) > 0) & (sum(lmat2)==0))
      {
       if ((i < (nms+nys)) | (ydich != 1))
       {
        fresult2<-process.ftest3(lmat,b,varb,chr=1,brsq2,0,y,x)
        dbint<-dbint+1             
       }
       if ((ydich==1) & (i==(nms+nys)))
       {
        fresult2<-process.llrtest3(lmat,y,x,b,basemod,iterate,converge)
        dbint<-dbint+1    
       }
       highf<-rbind(highf,fresult2)   
       highf2<-rbind(highf2,fresult2)                
       if (j==start){flabel<-matrix(c(flabel,"X*Z"))}
       if (j > start)
       {
        if (nms > 1){flabel<-matrix(c(flabel,highlbz[jj,1]))}
        if (nms==1){flabel<-matrix(c(flabel,"M*Z"))}
       }
      }
      if (dbint==2)
      {
       lmatdb<-(lmatdb+lmat)
       if ((ydich==1) & (i==(nms+nys)))
       {fresult2<-process.llrtest3(lmatdb,y,x,b,basemod,iterate,converge)}       
       if ((ydich != 1) | (i < (nms+nys)))
       {
        fresult2<-process.ftest3(lmatdb,b,varb,chr=1,brsq2,0,y,x)
       }
       dbint<-0 
       highf<-rbind(highf,fresult2)
       if ((jj==0) & (nms > 0)){flabel<-matrix(c(flabel,"BOTH(X)"))}  
       if ((jj==0) & (nms==0)){flabel<-matrix(c(flabel,"BOTH"))}  
       if ((jj > 0) & (nms==1)){flabel<-matrix(c(flabel,"BOTH(M)"))}  
       if ((nms > 1) & (jj > 0)){flabel<-matrix(c(flabel,highlbbt[jj,1]))}         
      } 
      lmat2<-wzhigh[1:nump[1,i],j]
      if (sum(lmat2) > 0)
      {
       if ((i < (nms+nys)) | (ydich != 1))
       {
        fresult2<-process.ftest3(lmat2,b,varb,chr=1,brsq2,0,y,x)
       }
       if ((ydich==1) & (i==(nms+nys)))
       {fresult2<-process.llrtest3(lmat2,y,x,b,basemod,iterate,converge)}
       highf<-rbind(highf,fresult2)
       highf2<-rbind(highf2,fresult2)
       if (j==start){flabel<-matrix(c(flabel,"X*W*Z"))}
       if (j > start)
       {
        if (nms > 1){flabel<-matrix(c(flabel,highlbwz[jj,1]))}
        if (nms==1){flabel<-matrix(c(flabel,"M*W*Z"))}
       }
      }
      jj<-jj+1
     }
     start<-start+i
     highfsz<-ncol(highf)
    }
    #END F

    if (nrow(highf) > 1)
    {
     highf<-matrix(highf[2:nrow(highf),],ncol=highfsz)
     highf2<-matrix(highf2[2:nrow(highf2),],ncol=highfsz)
     flabel<-as.matrix(flabel[2:nrow(flabel),])
     resultm2<-matrix(99999,nrow(highf),maxresm)
     resultm2[1:nrow(highf),1:ncol(highf)]<-highf
     resultm<-rbind(resultm,resultm2)
     highf<-noquote(matrix(sprintf(decimals,highf),ncol=highfsz))
     if (outscreen==1)
     {
      if ((i < (nms+nys)) | (ydich==0))
      {      
       cat("\nTest(s) of highest order unconditional interaction(s):\n")
       colnames(highf)<-matrix(c("R2-chng",hcflab,"df1","df2","p"))
       rownames(highf)<-flabel
       print(highf,right=T)      
      }
      if ((ydich==1) & (i==(nms+nys)))
      {
       cat("\nLikelihood ratio test of highest order\n")
       cat("unconditional interaction(s):\n")
       colnames(highf)<-matrix(c("Chi-sq", "df","p"))
       rownames(highf)<-flabel
       print(highf,right=T)
      }
     }      
     intpb<-as.matrix(highf2[,ncol(highf2)])
    }
    intstart<-intstart+numint[1,i]
   }
   #END E

   #Start PROBEandPLOT
   if (criterr==0)
   {
    threeway<-0;didprint<-0;didsome<-0;sigintct<-0
    #Start R
    for (jmed in (1:(nms+1)))
    {
     hasw<-0;hasz<-0;jnok<-0;nm1vls<-0;nm2vls<-0;panelgrp<-0
     focpred4<-matrix(" ")
     intprint<-0;modcat<-0    
     #Start A
     if (jmed <= i)
     {
      if ((jmed==1) & ((i+1)==nrow(bcmat)))
      {pathscnt<-pathscnt+1} else {
       paths<-cbind(paths,bcmat[(i+1),jmed])
       pathsw<-cbind(pathsw,wcmat[(i+1),jmed])
       pathsz<-cbind(pathsz,zcmat[(i+1),jmed])
       pathswz<-cbind(pathswz,wzcmat[(i+1),jmed])
       temp<-matrix(fochigh[,pathscnt]*bootloc[,i])
       pathsfoc<-as.matrix(cbind(pathsfoc,pathsfoc[,1]))
       if (jmed==1){pathtype<-cbind(pathtype,1)}
       if ((i+1)==nrow(bcmat)){pathtype<-cbind(pathtype,3)}
       if ((jmed > 1) & ((i+1) < nrow(bcmat))){pathtype<-cbind(pathtype,2)}
       if ((jmed==1) & (nxvls > 1) & (bcmat[(i+1),jmed]==1))
       {pathsfoc[,(pathscn2+1)]<-temp[2:(nxvls+1),1]}
       if ((jmed > 1) | ((jmed==1) & (nxvls==1)))
       {
        temp<-matrix(apply(temp,2,max))  #column max
        pathsfoc[1,(pathscn2+1)]<-temp
       }
       pathscnt<-pathscnt+1;pathscn2<-pathscn2+1
       if (i <= nms){pathsdv<-matrix(c(pathsdv,mnames[1,i]))}
       if (i > nms){pathsdv<-matrix(c(pathsdv,ynames))}
      }
      coeffcol<-coeffcol+1
      probettt<-matrix(coeffs[1:nrow(b),coeffcol])
      if ((jmed==1) & (bcmat[(i+1),jmed]==1))
      {
       omni<-matrix(0,nrow(probettt),nxvls)
       omnitmp<-diag(nxvls)
       omni[2:(1+nxvls),]<-omnitmp
      }
      if (sum(probettt) > 0)
      {
       probvarb<-matrix(999,sum(probettt),sum(probettt))
       probcoef<-matrix(999,sum(probettt),1)
       coefflp2<-1
       for (coefflp in (1:nrow(probettt)))
       {
        if (probettt[coefflp,1]==1)
        {
         probcoef[coefflp2,1]<-b[coefflp,1]
         coefflp2<-coefflp2+1
        }
       }
       coefflp<-0;coefflp2<-0
       for (iclp in (1:nrow(probettt)))
       {
        if (probettt[iclp,1]==1)
        {
         coefflp<-coefflp+1
         coefflp2<-coefflp
         probvarb[coefflp,coefflp]<-varb[iclp,iclp]
         if (iclp < nrow(probettt))
         {
          for (jclp in ((iclp+1):nrow(probettt)))
          {       
           if (probettt[jclp,1]==1)
           {
            coefflp2<-coefflp2+1
            probvarb[coefflp,coefflp2]<-varb[iclp, jclp]
            probvarb[coefflp2,coefflp]<-varb[iclp, jclp]
           }
          }
         }
        }
       } 
      } 
     }
     #End A
     xprobval<-as.matrix(xmodvals)
     if ((nxvls > 1) | (mcx > 0)){xprobval<-as.matrix(dummatx[,2:ncol(dummatx)])}
     #Start B
     if ((wcmat[(i+1),jmed]==1) & (zcmat[(i+1),jmed]==0))
     {
      numplps<-1;modvals<-wmodvals;probeval<-wmodvals;wheremv1<-wherexw
      nm1vls<-nwvls;lpstsp<-t(matrix(c(1,1)));modcat<-0;jnmod<-wtmp;jnmodlab<-wnames
      jnok<-1;jnmin<-wmin;jnmax<-wmax;wherejn1<-2
      if (jmed==1)
      {
       wherejn3<-wherexw[1,i]
       if (nxvls > 1){jnok<-0}
      }
      if (jmed > 1)
      {
       wherejn1<-wherem[(jmed-1),i]
       wherejn3<-wheremw[((2*jmed)-3),i]
      }
      if (nwvls > 1)
      {
       probeval<-wprobval
       lpstsp[1,2]<-ncol(probeval)
       modcat<-1;jnok<-0
      }
      if (wdich==1){modcat<-1;jnok<-0}
      problabs<-wnames
      focpred3<-t(matrix(c(wnames,"(W)"))) 
      hasw<-1
      modgrph<-wnames;intprint<-1;sigintct<-sigintct+1;
      printpbe<-intpb[sigintct,1]
     }
     #end B
     #start C
     if ((wcmat[(i+1),jmed]==0) & (zcmat[(i+1),jmed]==1))
     {
      numplps<-1;modvals<-zmodvals;probeval<-zmodvals;wheremv1<-wherexz
      nm1vls<-nzvls;lpstsp<-t(matrix(c(1,1)));jnok<-1;jnmod<-ztmp;jnmin<-zmin;jnmax<-zmax
      jnmodlab<-znames;wherejn1<-2
      if (jmed==1)
      { 
      wherejn3<-wherexz[1,i]
      if (nxvls > 1){jnok<-0}
      }
      if (jmed > 1){wherejn1<-wherem[(jmed-1),i];wherejn3<-wheremz[((2*jmed)-3),i]}
      if (nzvls > 1)
      {
       probeval<-zprobval;lpstsp[1,2]<-ncol(probeval);modcat<-1;jnok<-0
      }
      if (zdich == 1){modcat<-1;jnok<-0}
      problabs<-znames
      focpred3<-t(matrix(c(znames,"(Z)"))) 
      modgrph<-znames;hasz<-1;intprint<-1;sigintct<-sigintct+1;
      printpbe<-intpb[sigintct,1]
     }
     # end C
     # start D
     if ((wzcmat[(i+1),jmed]==1) |  ((wcmat[(i+1),jmed]==1) & (zcmat[(i+1),jmed]==1)))
     {
      numplps<-2;probecnt<-1;intprint<-1
      if (wzcmat[(i+1),jmed]==1)
      {
       sigintct<-sigintct+1;printpbe<-intpb[sigintct,1]
      } else {
       sigintct<-sigintct+2;printpbe<-min(intpb[(sigintct-1):sigintct,1])
      } 
      panelgrp<-1;hasw<-1;hasz<-1
      modgrph<-wnames
      lpstsp<-matrix(1,2,2)
      wheremv1<-wherexw;nm1vls<-nwvls;wheremv2<-wherexz;nm2vls<-nzvls;jnok<-0
      if (wzcmat[(i+1),jmed]==1){jnok<-1}
      if (jmed > 1){mprobval<-mmodvals}
      if (jmed==1){if (nxvls > 1){jnok<-0}}
      if (nwvls > 1){lpstsp[1,2]<-ncol(wprobval);modcat<-1;jnok<-0}
      if (zdich==1){modcat<-1;jnok<-0}
      lpstsp[2,1]<-lpstsp[1,2]+1;lpstsp[2,2]<-lpstsp[1,2]+1
      if (nzvls > 1)
      {
       lpstsp[2,1]<-lpstsp[1,2]+1
       lpstsp[2,2]<-lpstsp[1,2]+ncol(zprobval)
       jnok<-0
      }
      if (zdich==1){jnok<-0}
      omni3<-matrix(0,nrow(b),(nxvls*nwvls),0)
      if (jmed > 1){omni3<-matrix(0,nrow(b),nwvls)}
      focpred3<-t(matrix(c(wnames,"(W)")))
      focpred4<-t(matrix(c("      Moderator:", znames, "(Z)"))) 
      modvals<-matrix(0,(nrow(wmodvals)*nrow(zmodvals)),2)
      probeval<-matrix(0,(nrow(wmodvals)*nrow(zmodvals)),(ncol(wprobval)+ncol(zprobval)))
      for (probei in (1:nrow(wmodvals)))
      {
       for (probej in (1:nrow(zmodvals)))
       {
        modvals[probecnt,1]<-wmodvals[probei,1]
        probeval[probecnt,1:nwvls]<-wprobval[probei,]
        modvals[probecnt,2]<-zmodvals[probej,1]
        probeval[probecnt,(nwvls+1):(nwvls+nzvls)]<-zprobval[probej,]
        probecnt<-probecnt+1
       }
      }
      if (wzcmat[(i+1),jmed]==1)
      {
       numplps<-numplps+1
       probprod<-matrix(0,1,(ncol(wprobval)*ncol(zprobval)))
       lpstsp2<-t(matrix(c(1,1)))
       lpstsp=rbind(lpstsp,lpstsp2)
       lpstsp[3,1]<-lpstsp[2,2]+1
       lpstsp[3,2]<-lpstsp[2,2]+ncol(probprod)
       jnmod<-ztmp;jnmin<-zmin;jnmax<-zmax;jnmodlab<-znames
       if (jmed == 1){wherejn1<-wherexw[1,i];wherejn3<-wherexwz[1,i]}
       if (jmed > 1)
       {
        wherejn1<-wheremw[((2*jmed)-3),i]
        wherejn3<-wheremwz[((2*jmed)-3),i]
       }
       for (probei in (1:nrow(wmodvals)))
       {
        for (probej in (1:nrow(zmodvals)))
        {
         probtemp<-1
         for (probek in (1:ncol(wprobval)))
         {
          #probtemp<-cbind(probtemp,(wprobval[probei,probek]*zprobval[probej,]))
          probtemp<-cbind(probtemp,matrix((wprobval[probei,probek]*zprobval[probej,]),ncol=ncol(zprobval)))
         }
          probprod<-rbind(probprod,probtemp[1,2:ncol(probtemp)])
        }
       }
       probprod<-probprod[2:nrow(probprod),]
       probeval<-cbind(probeval,probprod)
      }
      problabs<-cbind(wnames,znames)
     }
     # end D
     # start E
     if (intprint==1)
     {
      focpred<-"Focal predictor:"
      if (jmed==1)
      {focpred<-cbind(focpred,xnames,"(X)");focplotv<-as.matrix(xmodvals)}
      if (jmed >1)
      {
       if (nms > 1){focpred<-cbind(focpred,mnames[1,(jmed-1)], medlb2[(jmed-1),1])}
       if (nms==1){focpred<-cbind(focpred,mnames[1,(jmed-1)], "(M)")}
       focplotv<-as.matrix(mmodvals[,(jmed-1)],nrow=nrow(mmodvals))
      }
      focpred2<-cbind("      Moderator:",focpred3)
      focpred<-rbind(focpred,focpred2)
      if (ncol(focpred4) > 1){focpred<-rbind(focpred,focpred4);focpred4<-matrix(c(" "))}
      if (outscreen==1)
      {
       if (((plot==1) | (plot==2)) | (printpbe <= intprobe))      
       {cat("----------\n");write.table(focpred,quote=FALSE,row.names=FALSE,col.names=FALSE)}
      }
      foctmp<-matrix(1,nrow(modvals),1)
      probexpl<-1
      probeva2<-cbind(foctmp,probeval)
      if ((jmed==1) & (nxs > 0) & (mcx > 0)){probexpl<-nxvls}
      foctmp<-matrix(1,nrow(modvals),1)
      modvals3<-matrix(0,1,(6+ncol(problabs)))
      probrown<-matrix(0,nrow(probeval),1)
      jtmp<-1
      for (probei in (1:nrow(probeval))){probrown[probei,1]<-jtmp;jtmp<-jtmp+nxvls}
      probrow<-999;modvarl<-problabs     

      # start F */ 
      if ((plot==1) | (plot==2) | (nxvls > 1))
      {
       plotvals<-matrix(999,(nrow(modvals)*nrow(focplotv)),(ncol(modvals)+1))
       for (ploti in (1:nrow(modvals)))
       {
        for (plotj in (1:nrow(focplotv)))
        {
         plotvals[(((ploti-1)*nrow(focplotv))+plotj),2:ncol(plotvals)]<-modvals[ploti,]
         plotvals[(((ploti-1)*nrow(focplotv))+plotj),1]<-focplotv[plotj,1]
        }
       }
       focpredn<-3
       if (jmed==1)
       {
        if (nxvls > 1){focpredn<-(nxvls+1)}
        if ((nxvls==1) & (xdich==1)){focpredn<-2}
       }
       meanmat<-diag(c(means))
       onesmat<-matrix(1,nrow(meanmat),(nrow(probeval)*focpredn))
       probeplt<-t(diag(means)%*%onesmat)
       # start G
       if (jmed==1)
       {
        if ((wcmat[(i+1),1]==1) | (zcmat[(i+1),1]==1))
        {
         plotcnt<-1;iloops<-nwpval*nzpval;plotmx<-nxpval*nzpval
         if ((wcmat[(i+1),1]==1) & (zcmat[(i+1),1]==0))
         {iloops<-nwpval;plotmx<-nxpval}
         if ((wcmat[(i+1),1]==0) & (zcmat[(i+1),1]==1))
         {iloops<-nzpval;plotmx<-nxpval}     
         xestvals<-matrix(-999,(nxpval*iloops),ncol(xprobval))
         if (wcmat[(i+1),1]==1){westvals<-matrix(-999,nrow(xestvals),ncol(wprobval))} 
         if (zcmat[(i+1),1]==1){zestvals<-matrix(-999,nrow(xestvals),ncol(zprobval))}
         for (ploti in (1:iloops))
         {
          for (plotj in (1:nxpval))
          {xestvals[plotcnt,]<-xprobval[plotj,];plotcnt<-plotcnt+1}
         }
         plotcnt<-1;plotcnt1<-1;plotcnt2<-1;plotcntz<-1
         for (ploti in (1:(iloops*nxpval)))
         {
          if (wcmat[(i+1),1]==1){westvals[ploti,]=wprobval[plotcnt1,]}        
          if ((wcmat[(i+1),1]==0) & (zcmat[(i+1),1]==1))
          {zestvals[ploti,]<-zprobval[plotcnt1,]}   
          if ((wcmat[(i+1),1]==1) & (zcmat[(i+1),1]==1))
          {zestvals[ploti,]<-zprobval[plotcnt2,];plotcntz=plotcntz+1}
          plotcnt<-plotcnt+1
          if (plotcnt > plotmx){plotcnt<-1;plotcnt1<-plotcnt1+1}
          if (plotcntz > nxpval)
          {
           plotcnt2<-plotcnt2+1;plotcntz<-1
           if (plotcnt2 > nzpval){plotcnt2<-1} 
          }
         }
         probeplt[,2:(1+(ncol(xestvals)))]<-xestvals 
         if (wcmat[(i+1),1]==1)
         {probeplt[,wherew[1,i]:wherew[2,i]]<-westvals}            
         if (zcmat[(i+1),1]==1)
         {probeplt[,wherez[1,i]:wherez[2,i]]<-zestvals}  
        }
       }
       # end G
       # start H
       if (jmed > 1)
       {
        if ((wcmat[(i+1),jmed]==1) | (zcmat[(i+1),jmed]==1))
        {
         plotcnt<-1;iloops<-(nwpval*nzpval);plotmx<-(3*nzpval)
         if ((wcmat[(i+1),jmed]==1) & (zcmat[(i+1),jmed]==0))
         {iloops<-nwpval;plotmx<-3}
         if ((wcmat[(i+1),jmed]==0) & (zcmat[(i+1),jmed]==1))
         {iloops<-nzpval;plotmx<-3}
         mestvals<-matrix(-999,(3*iloops),1)
         if (wcmat[(i+1),jmed]==1)
         {westvals<-matrix(-999,nrow(mestvals),ncol(wprobval))}
         if (zcmat[(i+1),jmed]==1)
         {zestvals<-matrix(-999,nrow(mestvals),ncol(zprobval))}
         for (ploti in (1:iloops))
         {
          for (plotj in (1:3))
          {
           mestvals[plotcnt,]<-mprobval[plotj,(jmed-1)]
           plotcnt<-plotcnt+1
          }
         }
         plotcnt<-1;plotcnt1<-1;plotcnt2<-1;plotcntz<-1
         for (ploti in (1:(iloops*3)))
         {
          if (wcmat[(i+1),jmed]==1)
          {westvals[ploti,]<-wprobval[plotcnt1,]}     
          if ((wcmat[(i+1),jmed]==0) & (zcmat[(i+1),jmed]==1))
          {zestvals[ploti,]<-zprobval[plotcnt1,]}   
          if ((wcmat[(i+1),jmed]==1) & (zcmat[(i+1),jmed]==1))
          {zestvals[ploti,]<-zprobval[plotcnt2,];plotcntz<-plotcntz+1}
          plotcnt<-plotcnt+1
          if (plotcnt > plotmx){plotcnt<-1;plotcnt1<-plotcnt1+1}        
          if (plotcntz > 3)
          {
           plotcnt2<-plotcnt2+1;plotcntz<-1
           if (plotcnt2 > nzpval){plotcnt2<-1} 
          }
         }
         probeplt[,wherem[(jmed-1),i]]<-mestvals
         if (wcmat[(i+1),jmed]==1)
         {
          if (model != 74)
          {probeplt[,(wherew[1,i]):(wherew[2,i])]<-westvals}
          if (model==74)
          {probeplt[,(wherex[1,i]):(wherex[2,i])]<-westvals}
         }    
         if (zcmat[(i+1),jmed]==1)
         {probeplt[,(wherez[1,i]):(wherez[2,i])]<-zestvals}  
        }
       } 
       # end H
       # Here I am doing the multiplications to produce data for the plot
       prodloop <-1
       if (jmed==1){prodloop<-ncol(xestvals)}
       if ((wcmat[(i+1),jmed])==1)
       {
        plotcnt<-0
        for (ploti in (1:prodloop))
        {
         for (plotj in (1:ncol(westvals)))
         {
          if (jmed==1)
          {probeplt[,(wherexw[1,i]+plotcnt)]<-(xestvals[,ploti]*westvals[,plotj])}
          if (jmed > 1)
          {probeplt[,(wheremw[((jmed*2)-3) ,i]+plotcnt)]<-(mestvals[,ploti]*westvals[,plotj])}
          plotcnt<-plotcnt+1
         }
        } 
       }
       if ((zcmat[(i+1),jmed])==1)
       {
        plotcnt<-0
        for (ploti in (1:prodloop))
        {
         for (plotj in (1:ncol(zestvals)))
         {   
          if (jmed==1)
          {probeplt[,(wherexz[1,i]+plotcnt)]<-(xestvals[,ploti]*zestvals[,plotj])}    
          if (jmed > 1)
          {probeplt[,(wheremz[((jmed*2)-3),i]+plotcnt)]<-(mestvals[,ploti]*zestvals[,plotj])}
          plotcnt<-plotcnt+1
         }
        } 
       }
       if ((wzcmat[(i+1),jmed])==1)
       {
        plotcnt<-0;threeway<-1
        for (ploti in (1:ncol(westvals)))
        {
         for (plotj in (1:ncol(zestvals)))
         {
          probeplt[,(wherewz[1,i]+plotcnt)]<-(westvals[,ploti]*zestvals[,plotj])
          plotcnt<-plotcnt+1
         }
        }  
        plotcnt<-0
        for (plotk in (1:prodloop))
        {
         for (ploti in (1:ncol(westvals)))
         {
          for (plotj in (1:ncol(zestvals)))
          {
           if (jmed==1)
           {probeplt[,(wherexwz[1,i]+plotcnt)]<-(xestvals[,plotk]*westvals[,ploti]*zestvals[,plotj])}          
           if (jmed > 1)
           {probeplt[,(wheremwz[((jmed*2)-3),i]+plotcnt)]<-(mestvals[,plotk]*westvals[,ploti]*zestvals[,plotj])}          
           plotcnt<-plotcnt+1
          }
         } 
        }
       }
       # here is where we add holding constant products as needed
       # start I
       for (newplp in (1:i))
       {  
        if (newplp != jmed)
        {  
         if (wcmat[(i+1),newplp]==1)
         {
          prodloop<-1
          if (newplp==1){prodloop<-nxvls}
          plotcnt<-0
          for (ploti in (1:prodloop))
          {
           for (plotj in (1:nwvls))
           {
            if (newplp==1)
            {probeplt[,(wherexw[1,i]+plotcnt)]<-probeplt[,(1+ploti)]*probeplt[,(wherew[1,i]+plotj-1)]}
            if (newplp > 1)
            {
             if (model != 74)
             {probeplt[,(wheremw[((newplp*2)-3) ,i]+plotcnt)]<-probeplt[,wherem[(newplp-1),i]]*probeplt[,(wherew[1,i]+plotj-1)]}
             if (model==74)
             {probeplt[,(wheremw[((newplp*2)-3) ,i]+plotcnt)]<-probeplt[,wherem[(newplp-1),i]]*probeplt[,(wherex[1,i]+plotj-1)]}           
            }
            plotcnt<-plotcnt+1
           }
          } 
         }  
         if (zcmat[(i+1),newplp]==1)
         {
          prodloop<-1
          if (newplp==1){prodloop<-nxvls}
          plotcnt<-0
          for (ploti in (1:prodloop))
          {
           for (plotj in (1:nzvls))
           {
            if (newplp==1)
            {probeplt[,(wherexz[1,i]+plotcnt)]<-probeplt[,(1+ploti)]*probeplt[,(wherez[1,i]+plotj-1)]}
            if (newplp > 1)
            {probeplt[,(wheremz[((newplp*2)-3),i]+plotcnt)]<-probeplt[,wherem[(newplp-1),i]]*probeplt[,(wherez[1,i]+plotj-1)]}
            plotcnt<-plotcnt+1
           }
          } 
         }
         if (wzcmat[(i+1),newplp]==1)
         {
          plotcnt<-0
          if (threeway==0)
          {
           for (ploti in (1:nwvls))
           {
            for (plotj in (1:nzvls))
            {
             probeplt[,(wherewz[1,i]+plotcnt)]<-probeplt[,(wherew[1,i]+ploti-1)]*probeplt[,(wherez(1,i)+plotj-1)]
             plotcnt<-plotcnt+1
            }
           }
          } 
          prodloop<-1
          if (newplp==1){prodloop<-nxvls}
          plotcnt<-0
          for (plotk in (1:prodloop))
          {
           for (ploti in (1:nwvls))
           {
            for (plotj in (1:nzvls))
            {
             if (newplp==1)
             {probeplt[,(wherexwz[1,i]+plotcnt)]<-probeplt[,(1+plotk)]*probeplt[,(wherew[1,i]+ploti-1)]*probeplt[,(wherez[1,i]+plotj-1)]}      
             if (newplp > 1)
             {probeplt[,(wheremwz[((newplp*2)-3),i]+plotcnt)]<-probeplt[,wherem[(newplp-1),i]]*probeplt[,(wherew[1,i]+ploti-1)]*probeplt[,(wherez[1,i]+plotj-1)]}      
             plotcnt<-plotcnt+1
            }
           } 
          }
         }      
        }
       }
       #END I
       predvals<-probeplt%*%b
          
       if ((i==(nms+nys)) & (ydich==1))
       {
        predvalt<-as.numeric(predvals < 709.7)
        prevalt7<-(1-predvalt)*(709.7)
        predvals<-(predvals*predvalt)+prevalt7
        expyhat<-exp(predvals)/(1+exp(predvals))
       } 
       sepred<-matrix(999,nrow(plotvals),3)
       for (sei in (1:nrow(plotvals)))
       {
        ask<-as.matrix(probeplt[sei,],ncol=ncol(probeplt))       
        sepred[sei,1]<-sqrt(t(ask)%*%varb%*%ask)
        if ((i < (nms+nys)) | (ydich==0))
        {
         sepred[sei,2]<-predvals[sei,1]-tval*sepred[sei,1]
         sepred[sei,3]<-predvals[sei,1]+tval*sepred[sei,1]
        }
        if ((i==(nms+nys)) & (ydich==1))
        {
         sepred[sei,2]<-predvals[sei,1]-xp2*sepred[sei,1]
         sepred[sei,3]<-predvals[sei,1]+xp2*sepred[sei,1]
        }
       }
       prevloc<-ncol(plotvals)+1
       probeplt<-cbind(plotvals,predvals)
       if (plot==2){probeplt<-cbind(probeplt,sepred)}
       if ((i==(nms+nys)) & (ydich==1))
       {probeplt<-cbind(probeplt,expyhat)}
       didsome<-0
     }
     # END F

     # here is the loop that is printing the conditional effects
     # this does conditional two way interactions
     # START J
     if ((wzcmat[(i+1),jmed]==1) & (printpbe <= intprobe))
     {
      if (jmed==1)
      {omnilp2<-nxvls*nwvls;omnitmp<-diag(omnilp2);omni3[wherexw[1,i]:wherexw[2,i],]<-omnitmp}  
      if (jmed>1)
      {omnilp2<-nwvls;omnitmp<-diag(omnilp2);omni3[wheremw[((jmed*2)-3),i]:wheremw[((jmed*2)-2),i],]<-omnitmp}
      omnif<-matrix(0,1,4)
      if ((i==(nms+nys)) & (ydich==1))
      {omnif<-matrix(0,1,3)}
      condeff3<-0
      for (omnilp1 in (1:nrow(zprobval)))
      {
       for (omnilp in (1:omnilp2))
       {
        if (jmed==1)
        {
         omni3[(wherexwz[1,i]+((omnilp-1)*nzvls)):(wherexwz[1,i]+((omnilp-1)*nzvls)+(nzvls-1)),omnilp]<-t(zprobval[omnilp1,])
        }
        if (jmed > 1)
        {
         omni3[(wheremwz[((jmed*2)-3),i]+((omnilp-1)*nzvls)):(wheremwz[((jmed*2)-3),i]+((omnilp-1)*nzvls)+(nzvls-1)),omnilp]<-t(zprobval[omnilp1,])
        }
       }
       condeff<-t(omni3)%*%b
       condeff3<-rbind(condeff3,condeff)
       fresult2<-process.ftest3(omni3,b,varb,chr=0,brsq2,1,y,x)

       if ((i==(nms+nys)) & (ydich==1))
       {
        fratio<-fresult2[1,1]*ncol(omni3)
        pfr<-(1-pchisq(fratio,df=ncol(omni3)))
        fresult2<-cbind(fratio,ncol(omni3),pfr)
       }
       omnif<-rbind(omnif,fresult2)
      }
      omnif<-matrix(omnif[2:nrow(omnif),],ncol=ncol(omnif))
      clabtmp<-znames
      condeff3<-matrix(condeff3[2:nrow(condeff3),],ncol=ncol(condeff3))
      if ((nxvls*nwvls)==1)
      {
       omnif<-cbind(condeff3,omnif)
       clabtmp<-cbind(clabtmp,"effect")
      } 
      omnif<-cbind(zmodvals,omnif)
      if ((i < nms+nys) | (ydich==0))
      {clabtmp<-c(clabtmp,hcflab,"df1","df2","p")}      
      if ((i==(nms+nys)) & (ydich==1))
      {clabtmp<-c(clabtmp,"Chi-sq","df","p")}
      resultm2<-matrix(99999,nrow(omnif),maxresm)
      resultm2[1:nrow(omnif),1:ncol(omnif)]<-omnif
      resultm<-rbind(resultm,resultm2)
      omnif2<-noquote(matrix(sprintf(decimals,omnif),nrow=nrow(omnif)))
      colnames(omnif2)<-clabtmp
      rownames(omnif2)<-t(matrix(replicate(nrow(omnif)," ")))
      if (outscreen==1)
      {
       if (jmed==1)
       {cat("\nTest of conditional X*W interaction at value(s) of Z:\n")
       print(omnif2,right=T)}
       if (jmed > 1)
       {cat("\nTest of conditional M*W interaction at value(s) of Z:\n")
       print(omnif2,right=T)}
      }
     }
     # END J

      # start O 
      for (probei in (1:probexpl))
      {
       if (probexpl > 1)
       {
        foctmp<-matrix(0,nrow(modvals),probexpl)
        foctmp[,probei]<-foctmp[,probei]+1
        probtemp<-matrix(0,nrow(modvals),1)
        for (probem in (1:numplps))
        {for (probek in (1:nxvls))
         {for (probej in (lpstsp[probem,1]:lpstsp[probem,2]))
          {probtemp<-cbind(probtemp,foctmp[,probek]*probeval[,probej])}  
         }
        }
        probeva2<-probtemp[,2:ncol(probtemp)]
        probeva2<-cbind(foctmp,probeva2)
       }    
       probres<-probeva2%*%probcoef
       probrese<-as.matrix(sqrt(diag(probeva2%*%probvarb%*%t(probeva2)))) 
       tratio<-probres/probrese
       if ((ydich==1) & (i==(nms+nys)))
       {
        p<-2*(1-pnorm(abs(tratio)))
       } else {
        p<-2*pt(-abs(tratio),df=dfres)
       }
       modvals2<-cbind(modvals,probres,probrese,tratio, p)
       if ((i < nms+nys) | (ydich==0))
       {
        modvals2<-cbind(modvals2,(probres-as.numeric(tval)*probrese),(probres+as.numeric(tval)*probrese))   
        problabs<-cbind(problabs,"effect",hclab,"t", "p", "LLCI", "ULCI")
       }
       if ((ydich==1) & (i==(nms+nys)))
       {
        modvals2<-cbind(modvals2,(probres-xp2*probrese),(probres+xp2*probrese))
        problabs<-cbind(problabs,"effect","se","Z", "p", "LLCI", "ULCI")
       }
       # start L
       if ((probexpl > 1) & (printpbe <= intprobe))
       {
        if (hasz==1){printz<-1}
        if (hasw==1){printw<-1}
        probrlab<-matrix(xcatlab[probei,1],nrow(modvals),1)
        modvals3<-rbind(modvals3,modvals2)
        probrow<-rbind(probrow,probrown)
        probrown<-probrown+1
        if (probei==probexpl)
        {
         xproblab<-xcatlab[1:nxvls,1]
         probrow<-matrix(probrow[2:nrow(probrow),1])
         modvals3<-modvals3[2:nrow(modvals3),]
         #modvals3<-modvals3[order(modvals3[,1]),]
         modvals3<-modvals3[order(probrow[,1]),]
         start2<-1
         problabs<-problabs[1,(1+(ncol(modvarl))):ncol(problabs)]
         pstart<-1
         # start K
         for (probek in (1:nrow(probeval)))
         {
          endstart<-start2+(nxvls-1)
          temp<-modvals3[start2:endstart,(1+ncol(modvarl)):ncol(modvals3)]
          temp2<-t(modvals3[start2:start2,1:ncol(modvarl)])
          trnames<-t(modvarl)
          if (outscreen==1)
          {
           if (probek > 1){cat("----------\n")}
           if (probek==1)
           {
            cat("\nConditional effects of the focal predictor at values of the moderator(s):\n")
            if ((jmed==1) & (i ==(nms+nys)) & (nms > 0))
            {
             if (nxvls==1)
             {cat("\n(These are also the conditional direct effects of X on Y.)\n")}
             if (nxvls != 1)
             {cat("\n(These are also the relative conditional direct effects of X on Y.)\n")}
            }
            cat("\n")
           }
           cat("Moderator value(s):\n")
          }
          resultm2<-matrix(99999,nrow(temp2),maxresm)
          resultm2[1:nrow(temp2),1:ncol(temp2)]<-temp2
          resultm<-rbind(resultm,resultm2)
          temp2<-noquote(matrix(sprintf(decimals,temp2),nrow=nrow(temp2)))
          temp3<-matrix(temp2[1,1:ncol(temp2)])
	    rownames(temp3)<-trnames
          colnames(temp3)<-" "
          if (outscreen==1)
          {print(temp3,right=TRUE,quote=FALSE)
           cat("\n")}
          #for (mdpntr in (1:ncol(temp2)))
          #{
          #write.table(temp2[1,mdpntr],quote=FALSE,row.names=trnames[mdpntr,1],col.names=FALSE)
          #}          
          resultm2<-matrix(99999,nrow(temp),maxresm)
          resultm2[1:nrow(temp),1:ncol(temp)]<-temp
          resultm<-rbind(resultm,resultm2)
          temp<-noquote(matrix(sprintf(decimals,temp),nrow=nrow(temp)))
          colnames(temp)<-problabs[1:ncol(temp)]
          rownames(temp)<-xproblab
          if (outscreen==1)
          {print(temp,right=T)}
          start2<-start2+nxvls
          didsome<-1
          if (jmed==1)
          {
           mod1val<-probeval[probek,1:nm1vls]
           for (omnilp in (1:nxvls))
           {
            omni[(wheremv1[1,i]+((omnilp-1)*nm1vls)):(wheremv1[1,i]+((omnilp-1)*nm1vls)+(nm1vls-1)),omnilp]<-t(mod1val)
            if (nm1vls < ncol(probeval))
            {
             mod2val<-probeval[probek,(nm1vls+1):(nm1vls+nm2vls)]
             omni[(wheremv2[1,i]+((omnilp-1)*nm2vls)):(wheremv2[1,i]+((omnilp-1)*nm2vls)+(nm2vls-1)),omnilp]<-t(mod2val)
             if ((nm1vls+nm2vls) < ncol(probeval))
             {
              intlen<-(nm1vls*nm2vls)
              modintvl<-probeval[probek,(nm1vls+nm2vls+1):ncol(probeval)]
              omni[(wherexwz[1,i]+((omnilp-1)*intlen)):(wherexwz[1,i]+((omnilp-1)*intlen)+(intlen-1)),omnilp]<-t(modintvl)
             }
            }
           }
           fresult2<-process.ftest3(omni,b,varb,0,brsq2,1,y,x)
           if ((i == (nms+nys)) & (ydich==1))
           {
            fratio<-fresult2[1,1]*nxvls
            pfr<-(1-pchisq(fratio,df=nxvls))
            fresult2<-cbind(fratio,nxvls,pfr)
           }
           resultm2<-matrix(99999,nrow(fresult2),maxresm)
           resultm2[1:nrow(fresult2),1:ncol(fresult2)]<-fresult2
           resultm<-rbind(resultm,resultm2)
           fresult2<-noquote(matrix(sprintf(decimals,fresult2),nrow=nrow(fresult2)))
           if (outscreen==1)
           {
            if (i < (nms + nys) | (ydich == 0))
            {
             cat("\nTest of equality of conditional means\n")            
             colnames(fresult2)<-c(hcflab,"df1","df2","p")
             rownames(fresult2)<-" "
             print(fresult2,right=T)
            }
            if ((i==(nms + nys)) & (ydich==1))
            {
             cat("\nTest of equality of conditional logits or probabilities\n")
             rownames(fresult2)<-" "
             colnames(fresult2)<-c("Chi-sq","df","p")
             print(fresult2,right=T)            
            }
           }
           probetmp<-probeplt[pstart:(pstart+nxvls),1]
           probetmp<-cbind(probetmp,probeplt[pstart:(pstart+nxvls),prevloc:ncol(probeplt)])
           pstart<-pstart+(nxvls+1)
           resultm2<-matrix(99999,nrow(probetmp),maxresm)
           resultm2[1:nrow(probetmp),1:ncol(probetmp)]<-probetmp
           resultm<-rbind(resultm,resultm2)
           probetmp<-noquote(matrix(sprintf(decimals,probetmp),nrow=nrow(probetmp)))
           if (outscreen==1)
           {
            if (i < ((nms + nys)) | (ydich==0))
            {   
             clabtmp<-cbind(xnames, outnames[i,1], hclab, "LLCI", "ULCI")
             cat("\nEstimated conditional means being compared:\n")
             colnames(probetmp)<-clabtmp[1:ncol(probetmp)]
             rownames(probetmp)<-t(matrix(replicate(nrow(probetmp)," ")))
             print(probetmp,right=T)
            }
            if ((i==(nms+nys)) & (ydich==1))
            {
             cat("\nEstimated conditional logits and probabilities:\n")
             clabtmp<-c(xnames, outnames[i,1], "prob")
             probetm2<-matrix(probetmp[,1:2],ncol=2)
             probetm2<-cbind(probetm2,probetmp[,ncol(probetmp)])
             probetm2<-noquote(probetm2)
             colnames(probetm2)<-clabtmp[1:ncol(probetm2)]
             rownames(probetm2)<-t(matrix(replicate(nrow(probetm2)," ")))
             print(probetm2,right=T)
            }
           }
          }
         }
         # end K
        }
       }
       # end L
       # start N
       if ((probexpl==1) & (printpbe <= intprobe))
       {
        resultm2<-matrix(99999,nrow(modvals2),maxresm)
        resultm2[1:nrow(modvals2),1:ncol(modvals2)]<-modvals2
        resultm<-rbind(resultm,resultm2)
        modva2<-noquote(matrix(sprintf(decimals,modvals2),nrow=nrow(modvals2)))
        colnames(modva2)<-problabs[1:ncol(modva2)]
        rownames(modva2)<-t(matrix(replicate(nrow(modva2)," ")))
        if (outscreen==1)
        {cat("\nConditional effects of the focal predictor at values of the moderator(s):\n")
        print(modva2,right=T)}
        didsome<-1
        if (hasz==1){printz<-1}
        if (hasw==1){printw<-1}
        # start M (JN method)
        if ((jn==1) & (jnok==1))
        {
         if (criterr==0)
         {
          dfres<-(n-nrow(b));
          roots<-as.matrix(99999)
          jncrit<-(dfres* (exp((dfres-(5/6))*((xp2/(dfres-(2/3)+(.11/dfres)))*(xp2/(dfres-(2/3)+(.11/dfres)))))-1))
          if ((i ==(nms+nys)) & (ydich==1)){jncrit<-xp2*xp2}
          jnb1<-b[wherejn1,1]
          jnb3<-b[wherejn3,1]
          jnsb1<-varb[wherejn1,wherejn1]
          jnsb3<-varb[wherejn3,wherejn3]
          jnsb1b3<-varb[wherejn1,wherejn3]
          ajn<-(jncrit*jnsb3)-(jnb3*jnb3)
          bjn<-2*((jncrit*jnsb1b3)-(jnb1*jnb3))
          cjn<-((jncrit*jnsb1)-(jnb1*jnb1))
          radarg<-(bjn*bjn)-(4*ajn*cjn)
          den<-2*ajn
          nrts<-0
          if ((radarg >= 0) & (den != 0))
          {
           x21<-(-bjn+sqrt(radarg))/den
           x22<-(-bjn-sqrt(radarg))/den
           if ((x21 >= jnmin) & (x21 <= jnmax))
           {nrts<-1;roots<-rbind(roots,x21)}
           if ((x22 >= jnmin) & (x22 <= jnmax))
           {nrts<-nrts+1;roots<-rbind(roots,x22)}
           roots<-cbind(roots,matrix(0,nrow(roots),2))
          }
          if (nrts > 0)
	    {	                          
           roots<-matrix(roots[2:nrow(roots),1:3],ncol=3)
           roots[1,2]<-sum((as.numeric(jnmod < roots[1,1]))/n)*100
           roots[1,3]<-sum((as.numeric(jnmod > roots[1,1]))/n)*100
           if (nrow(roots)==2)
           {
            roots[2,2]<-sum((as.numeric(jnmod < roots[2,1]))/n)*100
            roots[2,3]<-sum((as.numeric(jnmod > roots[2,1]))/n)*100
           }
           roots2<-noquote(matrix(sprintf(decimals,roots),nrow=nrow(roots)))
           colnames(roots2)<-c("Value", "% below", "% above")
           rownames(roots2)<-t(matrix(replicate(nrow(roots)," ")))
           if (nrts==1){tmprts=matrix(99999,1,3);roots<-rbind(roots,tmprts)}
           if (outscreen==1)
           {cat("\nModerator value(s) defining Johnson-Neyman significance region(s):\n")
           print(roots2,right=T)}
          }
          if (nrts==0)
          {
           roots<-as.matrix(c(99999,99999))
           if (outscreen==1)
           {cat("\nThere are no statistical significance transition points within the observed\n")
           cat("range of the moderator found using the Johnson-Neyman method.\n")}
          }
          resultm2<-matrix(99999,nrow(roots),maxresm)
          resultm2[1:nrow(roots),1:ncol(roots)]<-roots
          resultm<-rbind(resultm,resultm2)
          jnvals<-matrix(0,23,7)
          for (jni in (0:(21-nrts)))
          {jnvals[(jni+1),1]<-jnmin+(jni*((jnmax-jnmin)/(21-nrts)))}
          if (nrts > 0)
          {
           for (jni in (1:nrts))
           {
            for (jnj in (2:nrow(jnvals)))
            {
             if ((roots[jni,1] > jnvals[(jnj-1),1]) & (roots[jni,1] < jnvals[jnj,1]))
             {
              jnvals[(jnj+1):(21+jni),1]<-jnvals[jnj:(20+jni),1]
              jnvals[jnj,1]<-roots[jni,1]
             }
            }
           }
          }
          jnvals<-jnvals[1:22,] 
          for (jni in (1:nrow(jnvals)))
          {
           jnvals[jni,2]<-jnb1+jnb3*jnvals[jni,1]
           jnvals[jni,3]<-sqrt(jnsb1+2*jnvals[jni,1]*jnsb1b3+(jnvals[jni,1]*jnvals[jni,1])*jnsb3)
           jnvals[jni,4]<-jnvals[jni,2]/jnvals[jni,3]
           jnvals[jni,5]<-2*pt(-abs(jnvals[jni,4]), df=dfres)
           jnvals[jni,6]<-jnvals[jni,2]-sqrt(jncrit)*jnvals[jni,3]
           jnvals[jni,7]<-jnvals[jni,2]+sqrt(jncrit)*jnvals[jni,3]
           if ((i==(nms + nys)) & (ydich==1))
           {
            jnvals[jni,5]<-2*(1-pnorm(abs(jnvals[jni,4])))
            jnvals[jni,6]<-jnvals[jni,2]-xp2*jnvals[jni,3]
            jnvals[jni,7]<-jnvals[jni,2]+xp2*jnvals[jni,3]
           }
          } 
          resultm2<-matrix(99999,nrow(jnvals),maxresm)
          resultm2[1:nrow(jnvals),1:ncol(jnvals)]<-jnvals
          resultm<-rbind(resultm,resultm2)
          jnvals2<-noquote(matrix(sprintf(decimals,jnvals),nrow=nrow(jnvals)))
          rownames(jnvals2)<-t(matrix(replicate(nrow(jnvals)," ")))
          if ((i < nms+nys) | (ydich==0))
          {colnames(jnvals2)<-c(jnmodlab,"effect", hclab, "t", "p", "LLCI", "ULCI")}          
          if ((i==(nms+nys)) & (ydich==1))
          {colnames(jnvals2)<-c(jnmodlab,"effect","se","Z", "p", "LLCI", "ULCI")}
          if (outscreen==1)
          {
           if (((wcmat[(i+1),jmed]==1) | (zcmat[(i+1),jmed]==1)) & (wzcmat[(i+1),jmed]==0))
           {cat("\nConditional effect of focal predictor at values of the moderator:\n");print(jnvals2,right=T)}          
           if ((jmed==1) & (wzcmat[(i+1),jmed]==1))
           {cat("\nConditional X*W interaction at values of the moderator Z:\n");print(jnvals2,right=T)}   
           if ((jmed > 1) & (wzcmat[(i+1),jmed]==1))
           {cat("\nConditional M*W interaction at values of the moderator Z:\n");print(jnvals2,right=T)} 
          }  
         }
        }
        # END M (JN method)
       }
       if ((i==(nms+nys)) & (jmed==1) & (bcmat[nrow(bcmat),1]==1))
       {
        if (probei==1)
        {direfflb<-problabs;direff<-modvals2}
        if (probei>1)
        {direff<-rbind(direff,modvals2)}  
       }
       intprint<-0
    #  This does the contrast for conditional effects */
       if ((jmed==1) & (i==1) & (nms==0) & (modcok==1))
       {
        contvec2=matrix(1,2,1)
        contvec2<-cbind(contvec2,wcontval,zcontval)
        if (wzcmat[(i+1),jmed]==1)
        {
         for (conti in (1:ncol(wcontval)))
         {
          for (contj in (1:ncol(zcontval)))
          {contvec2<-cbind(contvec2,wcontval[,conti]*zcontval[,contj])}
         }
        }
        conteff<-contvec2%*%probcoef
        contdiff<-matrix(contvec2[1,]-contvec2[2,])
        contse<-sqrt(t(contdiff)%*%probvarb%*%contdiff)
        conteffd<-conteff[1,1]-conteff[2,1]
        contvec=cbind(contvec,conteff)
        contvecm<-contvec
        resultm2<-matrix(99999,nrow(contvecm),maxresm)
        resultm2[1:nrow(contvecm),1:ncol(contvecm)]<-contvecm
        resultm<-rbind(resultm,resultm2)
        contvecm<-noquote(matrix(sprintf(decimals,contvecm),nrow=nrow(contvecm)))
        rownames(contvecm)<-c("Effect1:","Effect2:")
        colnames(contvecm)<-problabs[1:3]
        if (outscreen==1)
        {cat("\nContrast between conditional effects of X:\n")
        print(contvecm,right=T)}
        if (ydich==0)
        {
         p<-2*pt(-abs(conteffd/contse),df=dfres)
         contvec<-cbind(conteffd,contse,conteffd/contse, p)
         contvec<-cbind(contvec,(conteffd-(tval*contse)))
         contvec<-cbind(contvec,(conteffd+(tval*contse)))
         contlabs<-c("Contrast", hclab, "t", "p", "LLCI", "ULCI")
        }
        if (ydich==1)
        { 
         p<-2*(1-pnorm(abs(conteffd/contse)))
         contvec<-cbind(conteffd,contse,conteffd/contse, p)
         contvec<-cbind(contvec,(conteffd-(xp2*contse)))
         contvec<-cbind(contvec,(conteffd+(xp2*contse)))
         contlabs<-c("Contrast", "se", "Z", "p", "LLCI", "ULCI")
        } 
        resultm2<-matrix(99999,nrow(contvec),maxresm)
        resultm2[1:nrow(contvec),1:ncol(contvec)]<-contvec
        resultm<-rbind(resultm,resultm2)
        contvec<-noquote(matrix(sprintf(decimals,contvec),nrow=nrow(contvec)))
        colnames(contvec)<-contlabs
        rownames(contvec)<-" "
        if (outscreen==1)
        {cat("\nTest of Effect1 minus Effect2\n")
        print(contvec,right=T)}
       }
      }
      # end O

	if ((plot==1) | (plot==2))
      { 
       datalabs<-cbind(t(focpred[,2]),outnames[i,1])
       if (plot==2)
       {datalabs<-c(datalabs,"se", "LLCI", "ULCI")}
       if ((i==(nms+nys)) & (ydich==1))
       {datalabs<-c(datalabs,"prob")}
       resultm2<-matrix(99999,nrow(probeplt),maxresm)
       resultm2[1:nrow(probeplt),1:ncol(probeplt)]<-probeplt
       resultm<-rbind(resultm,resultm2)
       probepnt<-noquote(matrix(sprintf(decimals,probeplt),nrow=nrow(probeplt)))
       colnames(probepnt)<-datalabs
       rownames(probepnt)<-t(matrix(replicate(nrow(probepnt)," ")))
       if (outscreen==1)
       {cat("\nData for visualizing the conditional effect of the focal predictor:\n")
       print(probepnt,right=T)}
      }  
     }      
     #End E
    }
    #End R
   }
   #End PROBEandPLOT
  }
  #END G LOOP
  if ((criterr==0) & (dototal==1))
  {
   if (outscreen==1)
   {
    cat("\n************************ TOTAL EFFECT MODEL *************************** \n")
    cat("Outcome Variable: ")
    write.table(outnames[nrow(outnames),1],quote=FALSE,row.names=FALSE,col.names=FALSE)
    cat("\n")
   }
   x<-xtmp
   vlabsm<-matrix(c("constant",xcatlab[1:nxvls,1]))
   if (ncs > 0)
   {
    x<-cbind(as.matrix(x),as.matrix(ctmp))
    vlabsm<-matrix(c(vlabsm,t(covnames)))
   }
   x<-cbind(ones,x)
   modoutz<-process.modelest(y,x,1,1,xp2,hc)
   modsum<-matrix(unlist(modoutz[3]))
   resultm2<-matrix(99999,1,maxresm)
   resultm2[1,1:nrow(modsum)]<-t(modsum)
   resultm<-rbind(resultm,resultm2)
   modsum<-noquote(matrix(sprintf(decimals,modsum),nrow=1))
   modres<-matrix(unlist(modoutz[1]),nrow=ncol(x))
   toteff<-matrix(modres,nrow=ncol(x))
   toteff<-matrix(toteff[2:(1+nxvls),],nrow=nxvls)
   resultm2<-matrix(99999,nrow(modres),maxresm)
   resultm2[1:nrow(modres),1:ncol(modres)]<-modres
   resultm<-rbind(resultm,resultm2)
   modres<-noquote(matrix(sprintf(decimals,modres),nrow=ncol(x)))
   varb<-matrix(unlist(modoutz[6]),nrow=ncol(x))
   brsq2<-modsum[1,2]
   b<-matrix(unlist(modoutz[5]))
   colnames(modsum)<-modsuml;rownames(modsum)<-" "
   rownames(modres)<-vlabsm;colnames(modres)<-modresl
   if (outscreen==1)
   {
    cat("Model Summary: \n")
    print(modsum,right=T)
    cat("\n")
    cat("Model: \n")
    print(modres,right=T)
   }   
   totefflb<-modresl
   toteffl2<-vlabsm[2:(1+nxvls),]
   lmat<-matrix(0,nrow(b),1)
   lmat2<-matrix(1,nxvls,1)
   lmat[2:(1+nxvls),1]<-lmat2
   if (ydich != 1)
   {totomni<-process.ftest3(lmat,b,varb,1,brsq2,0,y,x)} 
   if (stand==1)
   {
    predsd<-matrix(0,nrow(modres),1)
    stdmod<-as.numeric(modres[,1])/ovsd[nrow(ovsd),1]
    for (jd in c(1:ncol(x)))
    {predsd[jd,1]<-sd(x[,jd])}   
    if ((wherex[1,ncol(wherex)] != -999) & ((nxvls > 1) | (xdich==1)))  
    {  
     sdmsone<-matrix(1,nxvls,1)
     predsd[wherex[1,ncol(wherex)]:wherex[2,ncol(wherex)],1]<-sdmsone    
     pstog<-1    
    }
    predsd[1,1]<-1
    stdmod<-stdmod*predsd
    stdmod<-matrix(stdmod[2:nrow(stdmod),1])
    sdvlabs<-vlabsm[2:nrow(vlabsm),1]
    resultm2<-matrix(99999,nrow(stdmod),maxresm)
    resultm2[1:nrow(stdmod),1:ncol(stdmod)]<-stdmod
    resultm<-rbind(resultm,resultm2)
    stdmod<-noquote(matrix(sprintf(decimals,stdmod),(nrow(b)-1)))
    colnames(stdmod)<-"coeff"
    rownames(stdmod)<-sdvlabs
    if (outscreen==1)
    {cat("\nStandardized coefficients:\n")
     print(stdmod,right=T)}
   }   

   if (covcoeff==1)
   {
    varbpr<-noquote(matrix(sprintf(decimals,varb),nrow=nrow(b)))
    rownames(varbpr)<-vlabsm;colnames(varbpr)<-vlabsm
    if (outscreen==1)
    {
     cat("\nCovariance matrix of regression parameter estimates:\n")
     print(varbpr,right=T)
     resultm2<-matrix(99999,nrow(varb),maxresm)
     if (ncol(varb) <= maxresm)
     {
      resultm2[1:nrow(varb),1:ncol(varb)]<-varb
      resultm<-rbind(resultm,resultm2)
     }
     if (ncol(varb) > maxresm)
     {
      resultmt<-matrix(99999,nrow(resultm),ncol(varb))
      resultmt[1:nrow(resultm),1:ncol(resultm)]<-resultm
      resultm<-resultmt
      resultm2<-matrix(99999,nrow(varb),ncol(resultm))
      resultm2[1:nrow(varb),1:ncol(varb)]<-varb
      resultm<-rbind(resultm,resultm2)
      maxresm<-ncol(resultm)
     }
    }
   } 
  }
 }
 #END cycle through the models


   


 if ((criterr==0) & (nms > 0) & (ydich==0) & (modelres==1))
 {
  modresid<-matrix(modresid[,2:ncol(modresid)],ncol=(ncol(modresid)-1))
  corall<-cor(modresid)
  resultm2<-matrix(99999,nrow(corall),maxresm)
  resultm2[1:nrow(corall),1:ncol(corall)]<-corall
  resultm<-rbind(resultm,resultm2)
  corall2<-noquote(matrix(sprintf(decimals,corall),nrow=nrow(corall)))
  colnames(corall2)<-outnames
  rownames(corall2)<-outnames
  if (outscreen==1)
  {cat("\n*************** CORRELATIONS BETWEEN MODEL RESIDUALS **************** \n\n")
  print(corall2,right=T)}
 }

 #DO BOOTSTRAPPING
 if ((criterr==0) & (boot > 0))
 { 
  bootres<-matrix(-999,1,sum(nump))
  if (effsize==1){bootysd<-matrix(-999,1,1);bootxsd<-matrix(-999,1,1)}
  badboot<-0;goodboot<-0;smallest<-1;booting<-1
  j<-1
  if (outscreen==1)
  {
   cat("\n*********************************************************************** \n")
   if (progress==1)
   {cat("Bootstrapping progress:\n")
   bootprog<-txtProgressBar(min=0,max=boot,char=">",width=62,style=3)}
   if (progress !=1){cat("Bootstrapping in progress. Please wait.\n");flush.console()}
  }
  while ((goodboot < boot) & (j <= maxboot))
  {
   if ((outscreen==1) & (progress==1)){setTxtProgressBar(bootprog,j)}   
   nobootx<-1;modres2<-999;bad<-0;
   v<-as.matrix(trunc(runif(n)*n)+1)
   for (i in (1:(nms+nys)))
   {
    y<-as.matrix(outvars[v,i])
    ynovar<-sum((y-(sum(y)/nrow(y)))*(y-(sum(y)/nrow(y))))
    if (ynovar==0){bad<-1}
    xindx<-datindx[1:(nump[1,i]-1),i]
    hello<-0
    x<-as.matrix(fulldat[v,xindx])
    x<-cbind(ones,x)
    xsq<-t(x)%*%x
    exsq<-eigen(xsq)
    exsq<-matrix(unlist(exsq[1]))
    holymoly<-min(exsq)
    zeroeig<-sum(as.numeric(exsq <= 0.000000000002))
    bad<-bad+as.numeric(zeroeig > 0)
    bad=bad+as.numeric(sd(y)==0)
    if (bad==0)
    {
     if (holymoly < smallest){smallest<-holymoly}
     if ((ydich==0) | (i < (nms+nys)))
     {modrest<-process.modelest(y,x,type=1,full=0,xp2,hc)}
     if ((ydich==1) & (i==(nms+nys)))
     {modrest<-process.modelest(y,x,3,0,xp2,hc,iterate,converge)}
     modres2<-as.matrix(c(modres2,modrest))
     if ((bcmat[(i+1),1]==1) & (nobootx==1) & (effsize==1))
     {
      nobootx<-0
      xsdtemp<-sum((x[,2]-(sum(x[,2])/nrow(x)))*(x[,2]-(sum(x[,2])/nrow(x))))
      xsdtemp<-sqrt(xsdtemp/(nrow(x)-1))
     }
    }
   }
   if (bad==0)
   {
    modres2<-t(modres2[2:nrow(modres2),])
    #modres2<-matrix(modres2[,2:nrow(modres2),ncol=ncol(modres)-1)
    bootres<-rbind(bootres,modres2)
    if (effsize==1)
    {
     ysdtemp<-sd(y)
     bootysd<-rbind(bootysd,ysdtemp)
     bootxsd<-rbind(bootxsd,xsdtemp)
    }
    goodboot<-goodboot+1
   }
   if (bad != 0){badboot<-badboot+1}
   j<-j+1
  }
  bootres<-as.matrix(bootres[2:nrow(bootres),])
  if (effsize==1)
  {
   bootysd<-matrix(bootysd[2:nrow(bootysd),])
   if (nrow(bootxsd) > 1){bootxsd<-matrix(bootxsd[2:nrow(bootxsd)])}
  }
  if (goodboot < (boot))
  {boot<-0;modelbt<-0;notecode[notes,1]<-7;notes<-notes+1}
  if (boot > 0)
  {
   if (effsize==1){bootysd<-rbind(ysd,bootysd);bootxsd<-rbind(xsd,bootxsd)}
   if (saveboot==1)
   {
    savlabs<-matrix(" ",ncol(bootres))
    for (i in c(1:ncol(bootres))){savlabs[i,1]<-paste("col",i,sep='')}
    boots<-as.data.frame(bootres)
    colnames(boots)<-savlabs
    #assign("process.boots", boots, envir = .GlobalEnv)
   }
   if (modelbt==1)
   {   
    bootcim<-matrix(-99999,ncol(bootres),5)
    bootcim[,2]<-t(colSums(bootres)/nrow(bootres))
    bootcim[,1]<-as.numeric(coeffmat[2:nrow(coeffmat),1])
    for (i in (1:ncol(bootres)))
    { 
     if (bc==0){bootcim[i,3:5]<-t(process.pboot3(bootres[,i],cilow,cihigh))}
     if (bc==1)
     {
      bcbout<-process.bcboot3(bootres[,i],bootcim[i,1],xp2,badend,priorlo,priorhi)
      bootcim[i,3:5]<-t(matrix(unlist(bcbout[1])))
      badend<-unlist(bcbout[2]);priorlo<-unlist(bcbout[3]);priorhi<-unlist(bcbout[4])
     }
    }
   } 
  }

  if (badboot > 0){notecode[notes,1]<-6;notes<-notes+1}
  if ((outscreen==1) & (progress==1)){close(bootprog)}
 }
 #end of bootstrapping

 #Here is for the indirect effects
 if ((criterr==0) & (nms > 0))
 {
  paths<-matrix(paths[,2:ncol(paths)],nrow=nrow(paths))
  pathsw<-matrix(pathsw[,2:ncol(pathsw)],nrow=nrow(pathsw))
  pathsz<-matrix(pathsz[,2:ncol(pathsz)],nrow=nrow(pathsz))
  pathswz<-matrix(pathswz[,2:ncol(pathswz)],nrow=nrow(pathswz))
  pathsmod<-pathsw+pathsz+pathswz
  pathsdv<-t(pathsdv[2:nrow(pathsdv),])
  pathsfoc<-matrix(pathsfoc[,2:ncol(pathsfoc)],nrow=nrow(pathsfoc))
  pathtype<-matrix(pathtype[,2:ncol(pathtype)],nrow=nrow(pathtype))
  anymod<-as.numeric(sum(pathsmod) > 0)
  obscoeff<-t(as.matrix(obscoeff[1,2:ncol(obscoeff)]))
  if ((dototal==0) & (outscreen==1))
  {cat("\n**************** DIRECT AND INDIRECT EFFECTS OF X ON Y ****************\n")}
  if (dototal==1)
  {
   if (outscreen==1)
   {cat("\n************ TOTAL, DIRECT, AND INDIRECT EFFECTS OF X ON Y ************\n")}   
   totefflb[1,1]<-"effect"
   if (counterf != 1)
   {
    if (effsize==1)
    {
     toteffsz<-toteff[,1]/ysd 
     if ((xdich==1) | (mcx > 0)){totefflb<-cbind(totefflb,"c_ps")}
     if ((xdich==0) & (mcx==0))
     {toteffsz<-(toteffsz*xsd);totefflb<-cbind(totefflb,"c_cs")}     
     toteff<-cbind(toteff,toteffsz)
    }
    resultm2<-matrix(99999,nrow(toteff),maxresm)
    resultm2[1:nrow(toteff),1:ncol(toteff)]<-toteff
    resultm<-rbind(resultm,resultm2)
    toteff2<-noquote(matrix(sprintf(decimals,toteff),nrow=nrow(toteff)))
    colnames(toteff2)<-totefflb
    if (nxvls > 1)
    {
     rownames(toteff2)<-toteffl2
     if (outscreen==1)
     {cat("\nRelative total effects of X on Y:\n")
     print(toteff2,right=T)}
     clabtmp<-c("R2-chng", hcflab, "df1","df2","p")
     resultm2<-matrix(99999,nrow(totomni),maxresm)
     resultm2[1:nrow(totomni),1:ncol(totomni)]<-totomni
     resultm<-rbind(resultm,resultm2)
     totomni2<-noquote(matrix(sprintf(decimals,totomni),nrow=nrow(totomni)))
     colnames(totomni2)<-clabtmp
     rownames(totomni2)<-" "
     if (outscreen==1)
     {
      cat("\nOmnibus test of total effect of X on Y:\n")
      print(totomni2,right=T)
      cat("----------\n")
     }
    }
    if (nxvls < 2)
    {
     rownames(toteff2)<-" "
     if (outscreen==1)
     {cat("\nTotal effect of X on Y:\n")
     print(toteff2,right=T)}
    }
   }
  }
  moddir<-wcmat[nrow(bcmat),1]+zcmat[nrow(bcmat),1]
  if ((bcmat[nrow(bcmat),1]==1) & (counterf != 1))
  {
   if (ydich==1)
   {
    direfflb[,(ncol(direfflb)-5):ncol(direfflb)]<-t(matrix(c("Effect","se","Z","p","LLCI","ULCI")))
   } 
   if (moddir==0){direfflb[1,1]="effect"}
   if ((effsize==1) & (moddir==0) & (anymod == 0))
   {
    direffsz<-direff[,1]/ysd
    if ((xdich==1) | (mcx > 0)){direfflb<-cbind(direfflb,"c'_ps")}
    if ((xdich==0) & (mcx==0))
    {direffsz<-(direffsz*xsd);direfflb<-cbind(direfflb,"c'_cs")}    
    direff<-cbind(direff,direffsz)
   }
   resultm2<-matrix(99999,nrow(direff),maxresm)
   resultm2[1:nrow(direff),1:ncol(direff)]<-direff
   resultm<-rbind(resultm,resultm2)
   direff2<-noquote(matrix(sprintf(decimals,direff),nrow=nrow(direff)))
   colnames(direff2)<-direfflb
   if ((moddir==0) & (nxvls==1) & (outscreen==1))
   {
    rownames(direff2)<-" "
    cat("\nDirect effect of X on Y:\n")
    print(direff2,right=T)
   }
   if ((moddir==0) & (nxvls>1))  
   {
    rownames(direff2)<-direffl2
    if (outscreen==1)
    {cat("\nRelative direct effects of X on Y:\n")
    print(direff2,right=T)} 
    resultm2<-matrix(99999,nrow(diromni),maxresm)
    resultm2[1:nrow(diromni),1:ncol(diromni)]<-diromni
    resultm<-rbind(resultm,resultm2)
    diromni2<-noquote(matrix(sprintf(decimals,diromni),nrow=nrow(diromni)))
    rownames(diromni2)<-" "
    if (ydich==0)
    {  
     colnames(diromni2)<-c("R2-chng", hcflab, "df1","df2","p")
     if (outscreen==1)
     {cat("\nOmnibus test of direct effect of X on Y:\n")
     print(diromni2,right=T)}
    }
    if (ydich==1)
    {  
     colnames(diromni2)<-c("Chi-sq", "df", "p")
     if (outscreen==1)
     {cat("\nOmnibus likelihood ratio test of direct effect of X on Y:\n")
     print(diromni2,right=T)}
    }
    if (outscreen==1)
    {cat("\n----------\n")}
   }
   if ((moddir > 0) & (nxvls==1) & (outscreen==1))
   {cat("\nConditional direct effect(s) of X on Y:\n")
    rownames(direff2)<-t(matrix(replicate(nrow(direff2)," ")))
    print(direff2,right=T)}
   direffl4<-direffl2
   if ((moddir > 0) & (nxvls>1))
   {
    direffl2=" "
    for (i in (1:nxvls))
    {
     for (j in (1:(nrow(direff)/nxvls)))
     {direffl2<-rbind(direffl2,xcatlab[i,1])}     
    }
    direffl2<-direffl2[2:nrow(direffl2),1]
    rownames(direff2)<-direffl2
    if (outscreen==1)
    {cat("\nRelative conditional direct effect(s) of X on Y:\n")
    print(direff2,right=T)}
   }
   direffl2<-direffl4    
  }

   if ((bcmat[nrow(bcmat),1]==0) & (counterf != 1) & (outscreen==1))
   {cat("\nThe direct effect of X on Y is fixed to zero.\n")}
 
  #Here is the start of the indirect effects
  if (nms==1){indmark<-matrix(2);indsets<-t(matrix(c(1,2)))}
  if (nms==2){indmark<-t(matrix(c(2,2,3)));indsets<-t(matrix(c(1,4,2,5,1,3,5)));thetam<-matrix(1)}
  if (nms==3) 
  {indmark<-t(matrix(c(2,2,2,3,3,3,4)))
   indsets<-t(matrix(c(1,7,2,8,4,9,1,3,8,1,5,9,2,6,9,1,3,6,9)))
   thetam<-t(matrix(c(1,2,3)))}
   if (nms==4)
  {indmark<-t(matrix(c(2,2,2,2,3,3,3,3,3,3,4,4,4,4,5)))
   indsets<-t(matrix(c(1,11,2,12,4,13,7,14,1,3,12,1,5,13,1,8,14,2,6)))
   indsets<-cbind(indsets,t(matrix(c(13,2,9,14,4,10,14,1,3,6,13,1,3,9,14,1,5,10,14,2,6,10,14,1,3,6,10,14))))
   thetam<-t(matrix(c(1,2,4,3,5,6)))}
  if (nms==5)
  {indmark<-t(matrix(c(2,2,2,2,2,3,3,3,3,3,3,3,3,3,3,4,4,4,4,4,4,4,4,4,4,5,5,5,5,5,6)))
   indsets<-t(matrix(c(1,16,2,17,4,18,7,19,11,20,1,3,17,1,5,18,1,8,19,1,12,20,2,6,18,2,9,19,2)))
   indsets<-cbind(indsets,t(matrix(c(13,20,4,10,19,4,14,20,7,15,20,1,3,6,18,1,3,9,19,1,3,13,20,1,5,10))))
   indsets<-cbind(indsets,t(matrix(c(19,1,5,14,20,1,8,15,20,2,6,10,19,2,6,14,20,2,9,15,20,4,10,15,20,1))))
   indsets<-cbind(indsets,t(matrix(c(3,6,10,19,1,3,6,14,20,1,3,9,15,20,1,5,10,15,20,2,6,10,15,20,1,3))))
   indsets<-cbind(indsets,t(matrix(c(6,10,15,20))))
   thetam<-t(matrix(c(1,2,5,3,6,8,4,7,9,10)))}
  if (nms==6)
  {indmark<-t(matrix(c(2,2,2,2,2,2,3,3,3,3,3,3,3,3,3,3,3,3,3,3,3,4,4,4,4,4,4,4,4,4,4,4,4,4,4,4,4,4,4,4,4,5,5,5,5,5)))
   indmark<-cbind(indmark,t(matrix(c(5,5,5,5,5,5,5,5,5,5,6,6,6,6,6,6,7))))
   indsets<-t(matrix(c(1,22,2,23,4,24,7,25,11,26,16,27,1,3,23,1,5,24,1,8,25,1,12,26,1,17,27,2,6,24,2,9,25,2,13,26,2,18)))
   indsets<-cbind(indsets,t(matrix(c(27,4,10,25,4,14,26,4,19,27,7,15,26,7,20,27,11,21,27,1,3,6,24,1,3,9,25,1,3,13,26,1,3))))
   indsets<-cbind(indsets,t(matrix(c(18,27,1,5,10,25,1,5,14,26,1,5,19,27,1,8,15,26,1,8,20,27,1,12,21,27,2,6,10,25,2,6,14,26))))
   indsets<-cbind(indsets,t(matrix(c(2,6,19,27,2,9,15,26,2,9,20,27,2,13,21,27,4,10,15,26,4,10,20,27,4,14,21,27,7,15,21,27))))
   indsets<-cbind(indsets,t(matrix(c(1,3,6,10,25,1,3,6,14,26,1,3,6,19,27,1,3,9,15,26,1,3,9,20,27,1,3,13,21,27,1,5,10,15,26))))
   indsets<-cbind(indsets,t(matrix(c(1,5,10,20,27,1,5,14,21,27,1,8,15,21,27,2,6,10,15,26,2,6,10,20,27,2,6,14,21,27,2,9,15))))
   indsets<-cbind(indsets,t(matrix(c(21,27,4,10,15,21,27,1,3,6,10,15,26,1,3,6,10,20,27,1,3,6,14,21,27,1,3,9,15,21,27,1,5,10))))
   indsets<-cbind(indsets,t(matrix(c(15,21,27,2,6,10,15,21,27,1,3,6,10,15,21,27))))
   thetam<-t(matrix(c(1,2,6,3,7,10,4,8,11,13,5,9,12,14,15)))}
  if (nms==7)
  {indmark<-t(matrix(c(2,2,2,2,2,2,2)));indsets<-t(matrix(c(1,29,2,30,4,31,7,32,11,33,16,34,22,35)))}
  if (nms==8)
  {indmark<-t(matrix(c(2,2,2,2,2,2,2,2)));indsets<-t(matrix(c(1,37,2,38,4,39,7,40,11,41,16,42,22,43,29,44)))}
  if (nms==9)
  {indmark<-t(matrix(c(2,2,2,2,2,2,2,2,2)));indsets<-t(matrix(c(1,46,2,47,4,48,7,49,11,50,16,51,22,52,29,53,37,54)))}
  if (nms==10)
  {indmark<-t(matrix(c(2,2,2,2,2,2,2,2,2,2))) 
  indsets<-t(matrix(c(1,56,2,57,4,58,7,59,11,60,16,61,22,62,29,63,37,64,46,65)))}
  indlbl<-"Ind1"
  for (indb in (2:90))
  {indlbl<-cbind(indlbl,paste("Ind",indb,sep=''))}
  indlbl<-matrix(indlbl)
  cntname<-"(C1)"
  for (indb in (2:105))
  {cntname<-cbind(cntname,paste("(C",indb,")",sep=''))}
  cntname<-matrix(cntname)
  indmake<-matrix(0,ncol(indmark),(nms+2))
  indmod<-matrix(999,ncol(indmark),1)
  indmmm<-matrix(0,ncol(indmark),1)
  indmmmt<-matrix(0,ncol(indmark),1)
  start<-1;end<-0;nindfx<-0
  indlocs<-matrix(999,nrow(thetaxmb),ncol(paths))
  indkey<-matrix("      ",ncol(indmark),1+((max(indmark)*2)+1))
  c1<-1;c2<-1;c3<-1
  for (i in (1:ncol(paths)))
  {
   if (pathtype[1,i]==1){indlocs[,i]<-thetaxmb[,c1];c1<-(c1+1)}
   if (pathtype[1,i]==3){indlocs[,i]<-thetamyb[,c2];c2<-(c2+1)}
   if ((pathtype[1,i]==2) & (nms < 7) & (serial==1)){indlocs[,i]<-thetammb[,thetam[1,c3]];c3<-(c3+1)}
  }
  for (i in (1:ncol(indlocs)))
  {
   c1<-2
   for (j in (2:nrow(indlocs)))
   {
    if (indlocs[j,i] != 0){indlocs[c1,i]<-indlocs[j,i];c1<-(c1+1)}
   }
   indlocs[1,i]<-(c1-2)
  }
  indlocs<-indlocs[1:max((indlocs[1,])+1),]
  for (i in (1:ncol(indmark)))
  { 
   numget<-indmark[1,i];end<-end+numget;gotcha<-t(matrix(indsets[1,start:end]))
   start<-end+1;ok<-1;temp<-0;repoman<-matrix(0,4,1)
   for (j in (1:ncol(gotcha)))
   {
    if (paths[1,gotcha[1,j]]==0){ok<-0}
    if (pathsmod[1,gotcha[1,j]] > 0)
    {
     temp<-1
     temp2<-rbind(pathsw[1,gotcha[1,j]],pathsz[1,gotcha[1,j]],pathswz[1,gotcha[1,j]],0)
     temp2<-matrix(temp2)
     if ((temp2[1,1]==1) & (temp2[2,1]==1) & (temp2[3,1]==0)){temp2[4,1]<-1}
     repoman<-repoman+temp2
    }
   }
   temp<-0;tempmmm<-0;typemmm<-0
   if ((repoman[1,1] > 0) & (repoman[2,1]==0))
   {
    temp<-1
    if (repoman[1,1]==1){tempmmm<-1} 
    if ((repoman[1,1] > 1) & ((wdich==1) | (mcw > 0)))
    {
     tempmmm<-12;typemmm<-mcw
     if (wdich==1){typemmm<-1}
    }
    if ((repoman[1,1] > 1) & ((wdich==0) & (mcw==0))){tempmmm<-101} 
   }
   if ((repoman[1,1]==0) & (repoman[2,1] > 0))
   {
    temp<-2
    if (repoman[2,1]==1){tempmmm<-2}
    if ((repoman[2,1] > 1) & ((zdich==1) | (mcz > 0)))
    {
     tempmmm<-22;typemmm<-mcz
     if (zdich==1){typemmm<-1}
    }
    if ((repoman[2,1] > 1) & ((zdich==0) & (mcw==0))){tempmmm<-102}
   }
   if ((repoman[1,1] > 0) & (repoman[2,1] > 0))
   {
    temp<-3
    if ((repoman[1,1]==1) & (repoman[2,1]==1))
    {
     if (repoman[4,1]==1){tempmmm<-31}
     if (repoman[3,1]==1){tempmmm<-41}
    }
   }
   if ((repoman[1,1]==1) & (repoman[2,1]==1) & (repoman[3,1]==0) & (repoman[4,1]==0)){tempmmm<-51}
   if (ok==1)
   {
    nindfx<-nindfx+1
    indmake[nindfx,1]<-numget;indmod[nindfx,1]<-temp;indmmm[nindfx,1]<-tempmmm
    indmmmt[nindfx,1]<-typemmm;indmake[nindfx,2:(1+numget)]<-gotcha;indkey[nindfx,1]<-xnames
    for (j in (1:numget))
    {
     indkey[nindfx,(j*2+1)]<-pathsdv[1,gotcha[1,j]]
     indkey[nindfx,(j*2)]<-"   ->   "
    }
   }
  }
  indkey<-matrix(indkey[1:nindfx,1:((max(indmake[,1])*2)+1)],nrow=nindfx)
  indmake<-matrix(indmake[1:nindfx,1:(max(indmake[,1])+1)],ncol=(max(indmake[,1])+1))
  indmod<-as.matrix(indmod[1:nrow(indmake),1])
  indmmm<-as.matrix(indmmm[1:nrow(indmake),1])
  indmmmt<-as.matrix(indmmmt[1:nrow(indmake),1])
  ncpairs<-(((nindfx)*(nindfx-1))/2)
  if (((contrast==1) | (contrast==2)) & (ncpairs > 105))
  {contrast<-0;notecode[notes,1]<-13;notes<-notes+1}
  if (contrast==3)
  {
   if (ncol(contvec) != nindfx)
   {contrast<-0;notecode[notes,1]<-14;notes<-notes+1}
  }

  #This is for models with no moderator */
  if (anymod==0)
  {
   if ((nms==1) & (contrast > 0)){contrast<-0}
   efloop<-(((1-as.numeric(effsize==0))*2)+1)-((((mcx>0) | (xdich==1)))*(1-as.numeric(effsize==0)))
   for (kk in (1:efloop))
   {
    if (boot==0)
    {bootres<-obscoeff;indtab<-matrix(999);inddiff<-matrix(999);bootysd<-matrix(ysd);bootxsd<-matrix(xsd)}    
    if (boot > 0)
    {bootres<-rbind(obscoeff,bootres);indtab<-matrix(999,1,4);inddiff<-matrix(999,nrow(bootres))}
    indtotal<-matrix(0,nrow(bootres),1)
    for (i in (1:nrow(indmake)))
    {
     for (j in (1:nxvls))
     {
      indtemp<-matrix(1,nrow(bootres),1)
      for (k in (1:indmake[i,1]))
      {
       jtemp<-1
       if ((j > 1) & (k==1)){jtemp<-j}
       indtemp<-indtemp*bootres[,pathsfoc[jtemp,indmake[i,(k+1)]]]
      }
      if (kk==2){indtemp<-indtemp/bootysd}
      if (kk==3){indtemp<-((bootxsd*indtemp)/bootysd)}
      if (contrast != 0){inddiff<-cbind(inddiff,indtemp)}
      if (nxvls==1){indtotal<-(indtotal+indtemp)}
      indeff<-indtemp[1,1]
      if (boot > 0)
      {
       if (bc==0){bcitmp<-process.pboot3(indtemp[2:nrow(indtemp),1],cilow,cihigh)}
       if (bc==1)
       {
        bcbout<-process.bcboot3(indtemp[2:nrow(indtemp),1],indtemp[1,1],xp2,badend,priorlo,priorhi)
        bcitmp<-matrix(unlist(bcbout[1]))
        badend<-unlist(bcbout[2]);priorlo<-unlist(bcbout[3]);priorhi<-unlist(bcbout[4])
       }
       indeff<-cbind(indeff,t(bcitmp))
      }
      indtab<-rbind(indtab,indeff)
     }
    }
    indtab<-matrix(indtab[2:nrow(indtab),],nrow=(nrow(indtab)-1))
    rowlbs<-matrix(indlbl[1:nrow(indtab),1])
    rowbls3<-rowlbs
    if (mc > 0)
    {
     inddiff<-matrix(-999,mc,1)
     indtab2<-matrix(-999,nrow(indtab),4)
     indtab2[,1]<-indtab;indtab<-indtab2;mcct<-0
     indtotal<-matrix(0,mc,1)
     if (kk==1)
     {
      x1<-sqrt(-2*log(matrix(runif(mc*nrow(mcsopath)),mc,nrow(mcsopath))))*cos((2*3.14159265358979)*matrix(runif(mc*nrow(mcsopath)),mc,nrow(mcsopath)))
      x1<-x1%*%chol(indcov)
      for (ii in (1:nrow(x1))){x1[ii,]<-(x1[ii,]+t(mcsopath))}
     }
     for (ii in (1:nms))
     {
      tmpb<-x1[,((nms*nxvls)+ii)];tmpb2<-tmpb
      if (nxvls > 1)
      {
       for (jj in (1:(nxvls-1)))
       {tmpb2<-cbind(tmpb2,tmpb)}        
      }
      indtemp<-as.matrix(x1[,(((ii-1)*nxvls)+1):(ii*nxvls)]*tmpb2)
      for (jj in (1:ncol(indtemp)))
      {
       if (kk==2){indtemp[,jj]<-indtemp[,jj]/ysd}
       if (kk==3){indtemp[,jj]<-(xsd*indtemp[,jj])/ysd}
       mcicon<-process.pboot3(indtemp[,jj],cilow,cihigh)
       mcct<-mcct+1
       indtab[mcct,2:4]<-t(mcicon)
      }
      if (nxvls==1)
      {
       indtotal<-indtotal+indtemp
       if (contrast != 0){inddiff=cbind(inddiff,indtemp)}
      }
     }
    }
    if ((normal==1) & (sobelok==1))
    {
     sobelmat<-matrix(indtab[,1])
     sobelmat<-cbind(sobelmat,(sobelmat/2),sobelmat,sobelmat)
     for (ii in (1:nms))
     {
      se2b<-(indcov[((nms*nxvls)+ii),((nms*nxvls)+ii)])
      bpath2<-(mcsopath[((nms*nxvls)+ii),1])^2
      se2a<-matrix(diag(matrix(indcov[(((ii-1)*nxvls)+1):(ii*nxvls),(((ii-1)*nxvls)+1):(ii*nxvls)],nrow=nxvls)))
      apath2<-matrix(mcsopath[(((ii-1)*nxvls)+1):(ii*nxvls),1])^2
      sesobel<-sqrt(apath2*se2b+bpath2*se2a+se2a*se2b)
      sobelmat[(((ii-1)*nxvls)+1):(ii*nxvls),2]<-sesobel
     }
     sobelmat[,3]<-sobelmat[,1]/sobelmat[,2]
     sobelmat[,4]<-2*(1-pnorm(abs(sobelmat[,3])))
    }
    if (serial==0){rowlbs<-t(mnames)}
    if ((nxvls==1) & (nms > 1))
    {
     rowlbs<-rbind("TOTAL",rowlbs)
     indtemp<-indtotal[1,1]
     if ((boot > 0) & (nxvls==1))
     {
      if (bc==0){bcitmp<-process.pboot3(indtotal[2:nrow(indtotal),1],cilow,cihigh)}
      if (bc==1)
      {
       bcbout<-process.bcboot3(indtotal[2:nrow(indtotal),1],indtotal[1,1],xp2,badend,priorlo,priorhi)
       bcitmp<-matrix(unlist(bcbout[1]))
       badend<-unlist(bcbout[2]);priorlo<-unlist(bcbout[3]);priorhi<-unlist(bcbout[4])
      }
      indtemp<-cbind(indtemp,t(bcitmp))
     }
     if (mc > 0)
     {
      obtmc<-indtab[,1];indtemp<-sum(obtmc)
      mcicon2<-process.pboot3(indtotal[,1],cilow,cihigh)
      indtemp<-cbind(indtemp,t(mcicon2))
     }
     indtab<-rbind(indtemp,indtab)
    }
    bootlbs<-"Effect"
    if (boot > 0){bootlbs<-c("Effect","BootSE","BootLLCI","BootULCI")}
    if (mc > 0){bootlbs<-c("Effect","MC SE","MC LLCI","MC ULCI")}
    if (nxvls==1)
    {
     if (contrast != 0)
     {
      inddiff<-matrix(inddiff[,2:ncol(inddiff)],nrow=nrow(inddiff))
      if (mc > 0){inddiff=rbind(t(obtmc),inddiff)}
      if (contrast==3)
      {
       inddifft<-matrix(inddiff%*%t(contvec))
       indtemp<-inddifft[1,1]
       if ((boot > 0) | (mc > 0))
       {
        if ((mc > 0) | ((boot > 0) & (bc==0)))
        {bcicon<-process.pboot3(inddifft[2:nrow(inddifft),1],cilow,cihigh)}
        if ((boot > 0) & (bc==1))
        {
         bcbout<-process.bcboot3(inddifft[2:nrow(inddifft),1],inddifft[1,1],xp2,badend,priorlo,priorhi)
         bcicon<-matrix(unlist(bcbout[1]))
         badend<-unlist(bcbout[2]);priorlo<-unlist(bcbout[3]);priorhi<-unlist(bcbout[4])
        }
        indtemp<-cbind(indtemp,t(bcicon))
       }
       indtab<-rbind(indtab,indtemp)
      }
      if ((contrast==1) | (contrast==2))
      {
       conkey<-matrix(" ",1,4)
       for (i in (1:(ncol(inddiff)-1)))
       {     
        for (j in ((i+1):ncol(inddiff)))
        {           
         inddifft<-matrix(inddiff[,i]-inddiff[,j])
         if (contrast==2){inddifft<-matrix(abs(inddiff[,i])-abs(inddiff[,j]))}
         indtemp<-inddifft[1,1]
         conkeyt<-cbind(" ", rowlbs[(i+1),1]," minus  ",rowlbs[(j+1),1])
         conkey<-rbind(conkey,conkeyt)
         if ((boot > 0) | (mc > 0))
         {
          if ((mc > 0) | ((boot > 0) & (bc==0)))
          {bcitmp2<-process.pboot3(inddifft[2:nrow(inddifft),1],cilow,cihigh)}
          if ((boot > 0) & (bc==1))
          {
           bcbout<-process.bcboot3(inddifft[2:nrow(inddifft),1],inddifft[1,1],xp2,badend,priorlo,priorhi)
           bcitmp2<-matrix(unlist(bcbout[1]))
           badend<-unlist(bcbout[2]);priorlo<-unlist(bcbout[3]);priorhi<-unlist(bcbout[4])
          }
          indtemp<-cbind(indtemp,t(bcitmp2)) 
         }
         indtab<-rbind(indtab,indtemp)
        }
       }
      }
      if (contrast != 3)
      {contlbs<-matrix(cntname[1:(((nindfx)*(nindfx-1))/2),1])}
      if (contrast==3)
      {contlbs<-matrix("(C1)")}    
      rowlbs<-rbind(rowlbs,contlbs)
     }
     resultm2<-matrix(99999,nrow(indtab),maxresm)
     resultm2[1:nrow(indtab),1:ncol(indtab)]<-indtab
     resultm<-rbind(resultm,resultm2)
     indtab5<-noquote(matrix(sprintf(decimals,indtab),nrow=nrow(indtab)))
     colnames(indtab5)<-bootlbs
     rownames(indtab5)<-rowlbs
     if (outscreen==1)
     {
      if (kk==1)
      {
       cat("\nIndirect effect(s) of X on Y:\n")
       print(indtab5,right=T)
      }

      if ((kk==2) & ((xdich==1) | (mcx > 0)))
      {
       cat("\nPartially standardized indirect effect(s) of X on Y:\n")
       print(indtab5,right=T)
      }
      if (kk==3)
      {
       cat("\nCompletely standardized indirect effect(s) of X on Y:\n")
       print(indtab5,right=T)
      }
     }
     if ((normal==1) & (sobelok==1) & (kk==1))
     {
      sobellab<-c("Effect",hclab,"Z","p")
      sobelrlb<-rowlbs
      if (nms > 1){sobelrlb<-matrix(rowlbs[2:(1+nms),1])}
      resultm2<-matrix(99999,nrow(sobelmat),maxresm)
      resultm2[1:nrow(sobelmat),1:ncol(sobelmat)]<-sobelmat
      resultm<-rbind(resultm,resultm2)
      sobelmt2<-noquote(matrix(sprintf(decimals,sobelmat),nrow=nrow(sobelmat)))
      rownames(sobelmt2)<-sobelrlb
      colnames(sobelmt2)<-sobellab
      if (outscreen==1)
      {cat("\nNormal theory test for indirect effect(s):\n")
      print(sobelmt2,right=T)}
     }
     if (contrast != 0)
     {
      if (((contrast==1) | (contrast==2)) & (kk==efloop))
      {
       conkey<-matrix(conkey[2:nrow(conkey),],nrow=(nrow(conkey)-1))
       if (outscreen==1)
       {cat("\nSpecific indirect effect contrast definition(s):\n")
       write.table(conkey,quote=FALSE,row.names=contlbs,col.names=FALSE,sep = "  ")}
      }
      if ((contrast==3) & (kk=efloop))
      {
       crowlbs<-rowlbs[2:(nindfx+1),1]
       contvect<-noquote(matrix(sprintf(decimals,contvec),nrow=1))
       colnames(contvect)<-crowlbs
       rownames(contvect)<-"(C1)"
       if (outscreen==1)
       {cat("\nSpecific indirect effect contrast weights:\n")
       print(contvect,right=T)}
      }
      if ((contrast==2) & (kk==efloop) & (outscreen==1))
      {cat("\nContrasts are differences between absolute values of indirect effects\n")}
     }
     if ((serial==1) & (kk==efloop))
     {rowlbst<-matrix(rowlbs[2:nrow(rowlbs),1],nrow<-(nrow(rowlbs)-1))
     if (outscreen==1)
     {cat("\nIndirect effect key:\n")
     write.table(indkey,quote=FALSE,row.names=rowbls3,col.names=FALSE,sep=" ")}}
    }
    if (nxvls > 1)
    {
     if (outscreen==1)
     { 
      if (kk==1){cat("\nRelative indirect effects of X on Y:\n")}
      if (kk==2){cat("\nPartially standardized relative indirect effects of X on Y:\n")}
      if (kk==3){cat("\nCompletely standardized relative indirect effects of X on Y:\n")}
     }
     for (i in (1:nrow(indmake)))
     {
      indtabsm<-indtab[(((i-1)*nxvls)+1):(nxvls*i),]
      indkeyt<-indkey[i,]
      if (outscreen==1)
      {
       cat("\n")
       write.table(t(indkeyt),quote=FALSE,row.names=FALSE,col.names=FALSE,sep=" ")
       cat("\n")
      }
      if (bcmat[nrow(bcmat),1]==0)
      {direffl2<-xcatlab[1:nxvls,1]}
      resultm2<-matrix(99999,nrow(indtabsm),maxresm)
      resultm2[1:nrow(indtabsm),1:ncol(indtabsm)]<-indtabsm
      resultm<-rbind(resultm,resultm2)
      indtasm2<-noquote(matrix(sprintf(decimals,indtabsm),nrow=nrow(indtabsm)))
      colnames(indtasm2)<-bootlbs
      rownames(indtasm2)<-direffl2
      if (outscreen==1)
      {print(indtasm2,right=T)}
      if ((normal==1) & (sobelok==1) & (kk==1))
      {
       sobelsm=sobelmat[(((i-1)*nxvls)+1):(nxvls*i),]
       sobellab=c("Effect",hclab,"Z","p")
       resultm2<-matrix(99999,nrow(sobelsm),maxresm)
       resultm2[1:nrow(sobelsm),1:ncol(sobelsm)]<-sobelsm
       resultm<-rbind(resultm,resultm2)
       sobelsm2<-noquote(matrix(sprintf(decimals,sobelsm),nrow=nrow(sobelsm)))
       colnames(sobelsm2)<-sobellab
       rownames(sobelsm2)<-direffl2
       if (outscreen==1)
       {cat("\n   Normal theory test for relative indirect effects:\n")
       print(sobelsm2,right=T)}
      }
     }
    }
    if ((effsize==1) & (boot > 0)){bootres=bootres[2:nrow(bootres),]}
   }
  }
  #this is the end of the no moderators loop */


  if (anymod > 0)
  {
   if (boot==0){bootres<-obscoeff;indtab<-999}
   if (boot > 0){bootres<-rbind(obscoeff,bootres);indtab<-matrix(999,1,4)}
   if (sum(as.numeric(indmod > 0))==nrow(indmod))
   {if (outscreen==1)
    {
     if (nxvls > 1)
     {cat("\nRelative conditional indirect effects of X on Y:\n")}
     if (nxvls==1)
     {cat("\nConditional indirect effects of X on Y:\n")}
    }
   }
   if (sum(as.numeric(indmod > 0)) < nrow(indmod))
   {if (outscreen==1)
    {
     if (nxvls > 1)
     {cat("\nRelative conditional and unconditional indirect effects of X on Y:\n")}
     if (nxvls==1)
     {cat("\nConditional and unconditional indirect effects of X on Y:\n")}
    }
   }
   for (i in (1:nrow(indmake)))
   {
    indtab<-matrix(0,1,4)
    indkeyt<-indkey[i,]
    if (outscreen==1)
    {
     cat("\nINDIRECT EFFECT:\n\n")
     write.table(t(indkeyt),quote=FALSE,row.names=FALSE,col.names=FALSE,sep=" ")
     cat("\n")
    }
    if (indmod[i,1]==0)
    {
     for (j in (1:nxvls))
     {
      indtemp<-matrix(1,nrow(bootres),1)
      for (k in (1:indmake[i,1]))
      {
       jtemp<-1
       if ((j > 1) & (k==1)){jtemp<-j}       
       indtemp<-indtemp*bootres[,pathsfoc[jtemp,indmake[i,(k+1)]]]
      }
      indeff<-indtemp[1,1]
      if (boot > 0)
      {
       if (bc==0){bcitmp3<-process.pboot3(indtemp[2:nrow(indtemp),1],cilow,cihigh)}
       if (bc==1)
       {
        bcbout<-process.bcboot3(indtemp[2:nrow(indtemp),1],indtemp[1,1],xp2,badend,priorlo,priorhi)
        bcitmp3<-matrix(unlist(bcbout[1]))
        badend<-unlist(bcbout[2]);priorlo<-unlist(bcbout[3]);priorhi<-unlist(bcbout[4])
       }
       indeff<-cbind(indeff,t(bcitmp3))
      }  
      indtab<-rbind(indtab,indeff)
     }
     indtab<-matrix(indtab[2:nrow(indtab),],ncol=ncol(indtab))
     resultm2<-matrix(99999,nrow(indtab),maxresm)
     resultm2[1:nrow(indtab),1:ncol(indtab)]<-indtab
     resultm<-rbind(resultm,resultm2)
     indtab10<-noquote(matrix(sprintf(decimals,indtab),nrow=nrow(indtab)))
     if (nxvls > 1)
     {rownames(indtab10)<-xcatlab[1:nxvls,1]}
     if (nxvls==1)
     {rownames(indtab10)<-" "}
     colnames(indtab10)<-c("Effect","BootSE","BootLLCI","BootULCI")
     if (outscreen==1)
     {print(indtab10,right=T)}
    }
    # end of unmoderated
    # start of moderated
    if (indmod[i,1] > 0)
    {
     if (indmod[i,1]==1)
     {indmodva<-wmodvals;indprova<-wprobval;condlbs<-wnames;printw<-1}
     if (indmod[i,1]==2)
     {indmodva<-zmodvals;indprova<-zprobval;condlbs<-znames;printz<-1}
     if (indmod[i,1]==3)
     {
      cntmp<-1;printz<-1;printw<-1
      indmodva<-matrix(999,(nrow(wmodvals)*nrow(zmodvals)),2)
      for (k7 in (1:nrow(wmodvals)))
      {
       for (k8 in (1:nrow(zmodvals)))
       {indmodva[cntmp,]<-cbind(wmodvals[k7,1],zmodvals[k8,1]);cntmp<-cntmp+1}
      }
      condlbs<-cbind(wnames,znames)
     }
     condres<-matrix(999,nrow(indmodva),1)
     if (boot > 0)
     {condres=matrix(999,nrow(indmodva),4)}  
     condres<-cbind(indmodva,condres)

     # Here is where the computations start
     for (k4 in (1:nxvls))
     {
      imm3<-matrix(1,nrow(bootres),1);imm4<-matrix(1,nrow(bootres),1);indcontr<-0  
      if (indmod[i,1]==3){tihsw<-wprobval;tihsz<-zprobval}
      for (k1 in (1:nrow(indmodva)))
      {
       tucker2<-matrix(1,nrow(bootres),1)
       imm2<-matrix(1,nrow(bootres),1)
       wfirst<-0;zfirst<-0;immset<-0
       for (k2 in (1:indmake[i,1]))
       { 
        colnumb<-indmake[i,(k2+1)]
        if (k2==1)
        {
         wbb<-matrix(0,nrow(bootres),(nwvls*nxvls))
         zbb<-matrix(0,nrow(bootres),(nzvls*nxvls))
         wzbb<-matrix(0,nrow(bootres),(nwvls*nzvls*nxvls))
        }
        if (k2 != 1)
        {
         wbb<-matrix(0,nrow(bootres),nwvls)
         zbb<-matrix(0,nrow(bootres),nzvls)
         wzbb<-matrix(0,nrow(bootres),(nwvls*nzvls))
        }
        cnt<-1;tihs<-matrix(indlocs[2:((indlocs[1,colnumb])+1),colnumb])
        if (k2==1)
        {
         focbb<-matrix(tihs[1:nxvls,1]);focbb<-matrix(bootres[,focbb],ncol=nxvls)
         if (indmmm[i,1] > 0)
         {imm<-matrix(focbb[,k4]);condbb<-matrix(imm,ncol=ncol(imm))}
         focaddon<-matrix(0,1,nxvls);focaddon[1,k4]<-1;cnt<-cnt+nxvls;placeh<-nxvls
         if (indmod[i,1]==1)
         {
          tihsz<-matrix(0,nrow(wprobval),(nzvls*nxvls))
          tihswz<-matrix(0,nrow(wprobval),(nwvls*nzvls*nxvls))
          if (pathsw[1,colnumb]==1)
          {
           temp<-matrix(0,nrow(wprobval),(nxvls*nwvls))
           for (k5 in (1:nrow(wprobval)))
            {
             for (k6 in (1:nwvls))
             {temp[k5, (((k4-1)*nwvls)+k6)]<-wprobval[k5,k6]}
            }
            indprova<-cbind(temp,tihsz,tihswz)
          } else {
            indprova<-cbind(wprobval,tihsz,tihswz)}
         }
         if (indmod[i,1]==2)
         {
          tihsw<-matrix(0,nrow(zprobval),(nwvls*nxvls))
          tihswz<-matrix(0,nrow(zprobval),(nwvls*nzvls*nxvls))
          if (pathsz[1,colnumb]==1)
          {
           temp<-matrix(0,nrow(zprobval),(nxvls*nzvls))
           for (k5 in (1:nrow(zprobval)))
           {
            for (k6 in (1:nzvls))
            {temp[k5,(((k4-1)*nzvls)+k6)]<-zprobval[k5,k6]}  
           }
            indprova<-cbind(tihsw,temp,tihswz)
          } else {
            indprova<-cbind(tihsw,zprobval,tihswz)}
         }
         if (indmod[i,1]==3)
         {
          indprova<-matrix(0,(nrow(wprobval)*nrow(zprobval)),((ncol(wprobval)*nxvls)+(ncol(zprobval)*nxvls)+(nwvls*nzvls*nxvls)))
          cntemp<-1           
          for (k7 in (1:nrow(wprobval)))
          {
           for (k8 in (1:nrow(zprobval)))
           {
            temp<-(wprobval[k7,]*focaddon[1,k4])
            indprova[cntemp,(((k4-1)*nwvls)+1):(k4*(nwvls))]<-temp
            temp<-zprobval[k8,]*focaddon[1,k4]
            indprova[cntemp,((((k4-1)*nzvls)+1)+(nxvls*nwvls)):((((k4-1)*nzvls)+1)+(nxvls*nwvls)+(nzvls-1))]<-temp
            cntemp<-cntemp+1
           }
          }
          if (pathsz[1,colnumb]==0)
          {
           temp<-matrix(0,nrow(indprova),(ncol(zprobval)*nxvls))
           indprova[,((ncol(wprobval)*nxvls)+1):((ncol(wprobval)+ncol(zprobval))*nxvls)]<-temp
          }
          if (pathsw[1,colnumb]==0)
          {
           temp<-matrix(0,nrow(indprova),(ncol(wprobval)*nxvls))
           indprova[,1:(ncol(wprobval)*nxvls)]<-temp   
          }
          if (pathswz[1,colnumb]==1)
          {
           cntemp<-(ncol(wprobval)*nxvls)+(ncol(zprobval)*nxvls)+((k4-1)*ncol(wprobval)*ncol(zprobval))+1
           for (k7 in (1:ncol(wprobval)))
           {
            for (k8 in (1:ncol(zprobval)))
            {
             indprova[,cntemp]<-matrix(indprova[,((ncol(wprobval)*(k4-1))+k7)])*matrix(indprova[,((((k4-1)*ncol(zprobval))+k8)+(nxvls*ncol(wprobval)))])
             cntemp<-cntemp+1
            }
           }
          }
         }
        }
        if (k2 > 1)
        {
         focbb<-tihs[1,1];focbb=matrix(bootres[,focbb])
         if (indmmm[i,1] > 0){imm<-matrix(focbb[,1]);condbb<-matrix(imm)}     
         focaddon<-matrix(1);cnt<-cnt+1;placeh<-1
         if (indmod[i,1]==1)
         {
          tihsz<-matrix(0,nrow(wprobval),nzvls)
          tihswz<-matrix(0,nrow(wprobval),(nwvls*nzvls))
          indprova<-cbind(wprobval,tihsz,tihswz)
         }
         if (indmod[i,1]==2)
         {
          tihsw<-matrix(0,nrow(zprobval),nwvls)
          tihswz<-matrix(0,nrow(zprobval),(nwvls*nzvls))
          indprova<-cbind(tihsw,zprobval,tihswz)
         }
         if (indmod[i,1]==3)
         {
          indprova<-matrix(0,(nrow(wprobval)*nrow(zprobval)),((ncol(wprobval)+ncol(zprobval))+(nwvls*nzvls)))
          cntemp<-1           
          for (k7 in (1:nrow(wprobval)))
          {
           for (k8 in (1:nrow(zprobval)))
           {
            indprova[cntemp,1:(ncol(wprobval)+ncol(zprobval))]<-cbind(t(matrix(wprobval[k7,])),t(matrix(zprobval[k8,])))
            cntemp<-cntemp+1
           }
          }
          if (pathsz[1,colnumb]==0)
          {
           temp<-matrix(0,nrow(indprova),ncol(zprobval))
           indprova[,(ncol(wprobval)+1):(ncol(wprobval)+ncol(zprobval))]<-temp
          }
          if (pathsw[1,colnumb]==0)
          {
           temp<-matrix(0,nrow(indprova),ncol(wprobval))
           indprova[,1:ncol(wprobval)]<-temp   
          }
          if (pathswz[1,colnumb]==1)
          {
           cntemp<-(ncol(wprobval)+ncol(zprobval)+1)
           for (k7 in (1:ncol(wprobval)))
           {
            for (k8 in (1:ncol(zprobval)))
            {
             indprova[,cntemp]<-matrix(indprova[,k7])*matrix(indprova[,(ncol(wprobval)+k8)])
             cntemp<-cntemp+1
            }
           }
          }
         }
        }  
        if (pathsw[1,colnumb]==1)
        {
         wbb<-matrix(tihs[cnt:(cnt+(placeh*nwvls)-1),1])
         wbb<-matrix(bootres[,wbb],ncol=nrow(wbb))
         immlbs2<-matrix(wcatlab[1:nwvls,1])
         if (zfirst==0){wfirst<-1}              
         if ((indmmm[i,1]==1) | (indmmm[i,1]==31) | (indmmm[i,1]==51))
         {
          imm<-matrix(wbb[,1])
          for (k7 in (1:nwvls))
          {imm<-cbind(imm,wbb[,(((k4-1)*nwvls*(as.numeric(k2==1)))+k7)])}
           imm<-matrix(imm[,2:ncol(imm)],ncol=(ncol(imm)-1))               
         }
         if ((indmmm[i,1]==41) | (indmmm[i,1]==51))
         {
          condbb<-matrix(0,nrow(bootres),1)
          for (k7 in (1:nwvls))        
          {condbb<-cbind(condbb,wbb[,(((k4-1)*nwvls*(as.numeric(k2==1)))+k7)])}          
          condbb<-matrix(condbb[,2:ncol(condbb)],ncol=(ncol(condbb)-1))
         }    
         cnt<-cnt+(placeh*nwvls)
        }
        if (pathsz[1,colnumb]==1)
 	  {
         zbb<-matrix(tihs[cnt:(cnt+(placeh*nzvls)-1),1])
         zbb<-matrix(bootres[,zbb],ncol=nrow(zbb))
         if (wfirst==0){zfirst<-1}
         if (indmmm[i,1] != 31){immlbs2<-matrix(zcatlab[1:nzvls,1])}
         if ((indmmm[i,1]==2) | (indmmm[i,1]==31) | (indmmm[i,1]==51))
         {
          if (indmmm[i,1]==2){imm<-matrix(zbb[,1])}
          for (k7 in (1:nzvls))
          {imm<-cbind(imm,zbb[,(((k4-1)*nzvls*(as.numeric(k2==1)))+k7)])}
          if ((indmmm[i,1]==2) | (indmmm[i,1]==51))
          {
           imm<-matrix(imm[,2:ncol(imm)],ncol=(ncol(imm)-1))  
           if (indmmm[i,1]==51){condbb<-cbind(condbb,imm)}
          }         
         }
         cnt<-cnt+(placeh*nzvls)
        }
        if (pathswz[1,colnumb]==1)
        {
         wzbb<-matrix(tihs[cnt:(cnt+(placeh*nwvls*nzvls)-1),1])
         wzbb<-matrix(bootres[,wzbb],ncol=nrow(wzbb))
         if (indmmm[i,1]==41)
         {
          imm<-matrix(wzbb[,1])              
          for (k7 in (1:(nwvls*nzvls)))
          {imm<-cbind(imm,wzbb[,(((k4-1)*nzvls*nwvls*(as.numeric(k2==1)))+k7)])}
         }
         if (indmmm[i,1]==41)
         {
          imm<-matrix(imm[,2:ncol(imm)],ncol=(ncol(imm)-1))
          condbb<-cbind(condbb,imm[,(ncol(imm)-(nwvls*nzvls)+1):ncol(imm)]) 
         }
          cnt<-cnt+(placeh*nzvls*nwvls)
        }
        indprobe<-cbind(focaddon,t(matrix(indprova[k1,])))
        tucker<-cbind(focbb,wbb,zbb,wzbb)
        for (k3 in (1:ncol(indprobe)))
        {tucker[,k3]<-matrix(tucker[,k3]*indprobe[1,k3])}
        tucker2<-tucker2*matrix(rowSums(tucker))
        if ((indmmm[i,1]==1) | (indmmm[i,1]==2) | (indmmm[i,1]==31) | (indmmm[i,1]==41) | (indmmm[i,1]==51))
        {
         if (immset==1)
         {
          if ((ncol(imm2)==1) & (ncol(imm)==1)){imm2<-(matrix(imm2)*matrix(imm))}
          if ((indmmm[i,1]==41) | (indmmm[i,1]==51))
          {
           if ((ncol(condbb2) > 1) & (ncol(condbb) > 1))
           {
            condbb2t<-matrix(-999999,nrow(condbb2),(ncol(condbb2)*ncol(condbb)))
            k9<-1
            if (wfirst==1)
            {
             for (k7 in (1:ncol(condbb2)))
             {
              for (k8 in (1:ncol(condbb)))
              {condbb2t[,k9]<-(matrix(condbb2[,k7])*matrix(condbb[,k8]));k9<-k9+1}
             }
            }
            if (zfirst==1)
            {
             for (k7 in (1:ncol(condbb)))
             {
              for (k8 in (1:ncol(condbb2)))
              {condbb2t[,k9]<-(matrix(condbb[,k7])*matrix(condbb2[,k8]));k9<-k9+1}             
             }
            }
            condbb2<-matrix(condbb2t,ncol=ncol(condbb2t))            
           }
           if ((ncol(condbb2) > 1) & (ncol(condbb)==1))
           {
            for (k7 in (1:ncol(condbb2)))
            {condbb2[,k7]<-(matrix(condbb2[,k7])*matrix(condbb))}
           }
           if ((ncol(condbb2)==1) & (ncol(condbb) > 1))
           {
            for (k7 in (1:ncol(condbb)))
            {condbb[,k7]<-(matrix(condbb2)*matrix(condbb[,k7]))}
            condbb2<-matrix(condbb,ncol=ncol(condbb))
           }                 
          }
          if ((ncol(imm2) != 1) & (ncol(imm) != 1))
          {
           imm2t<-matrix(-999999,nrow(imm2),(ncol(imm2)*ncol(imm)))
           k9<-1
           if (wfirst==1)
           {
            for (k7 in (1:ncol(imm2)))
            {
             for (k8 in (1:ncol(imm)))
             {imm2t[,k9]<-(matrix(imm2[,k7])*matrix(imm[,k8]));k9<-k9+1}
            }
           }
           if (zfirst==1)
           {
            for (k7 in (1:ncol(imm)))
            {
             for (k8 in (1:ncol(imm2)))
             {imm2t[,k9]<-(matrix(imm[,k7])*matrix(imm2[,k8]));k9<-k9+1}
            }
           }
           imm2<-matrix(imm2t,ncol=ncol(imm2t))
          }
          if ((ncol(imm2) > 1) & (ncol(imm)==1))
          {
           for (k7 in (1:ncol(imm2)))
           {imm2[,k7]<-(matrix(imm2[,k7])*matrix(imm))}
          }
          if ((ncol(imm2)==1) & (ncol(imm) > 1))
          {
           for (k7 in (1:ncol(imm)))
           {imm[,k7]<-(matrix(imm2)*matrix(imm[,k7]))}
           imm2<-matrix(imm,ncol=ncol(imm))
          }
         }
         if (immset==0)
         {
          imm2<-matrix(imm,ncol=ncol(imm))
          if ((indmmm[i,1]==41) | (indmmm[i,1]==51))
          {condbb2<-matrix(condbb,ncol=ncol(condbb))}
          immset<-1
         }
        }
        # that is it for mmm loop */
       }
       # end of looping through paths: k2
       indtemp<-tucker2[1,1]
       if ((indmmm[i,1]==12) | (indmmm[i,1]==22))
       {
        imm3<-cbind(imm3,tucker2)
        if (k1==nrow(indmodva))
        {
         imm3<-matrix(imm3[,2:ncol(imm3)],ncol=(ncol(imm3)-1))
         immstop<-ncol(imm3)
         for (k8 in (2:immstop))
         {
          if (indmmmt[i,1]==1){imm3<-cbind(imm3,(imm3[,k8]-imm3[,1]))}
          if (indmmmt[i,1]==2){imm3=cbind(imm3,(imm3[,k8]-imm3[,(k8-1)]))}
          if (indmmmt[i,1]==3)
          {
           imm3<-cbind(imm3,((rowSums(imm3[,(k8:immstop)])/(immstop-k8+1))-imm3[,(k8-1)]))
          }
          if (indmmmt[i,1]==4)
          {imm3<-cbind(imm3,(imm3[,k8]-(rowSums(imm3[,1:immstop])/immstop)))}
         }
         if (indmmmt[i,1] < 5)
         {imm2<-matrix(imm3[,(immstop+1):ncol(imm3)],ncol=(ncol(imm3)-immstop))}
        }
       }      
       if ((indmmm[i,1]>-1) & ((contrast==1) | (contrast==2)))
       {
        imm4<-cbind(imm4,tucker2)
        if ((k1==nrow(indmodva)) & (k1 > 1))
        {
         imm4<-matrix(imm4[,2:ncol(imm4)],ncol=(ncol(imm4)-1))
         immstop<-ncol(imm4)
         condcont<-matrix(-999,(immstop*(immstop-1)/2),6)              
         for (k8 in (1:(immstop-1)))
         {
          for (k9 in ((k8+1):immstop))
          {                   
           if (contrast==1){imm4<-cbind(imm4,matrix(imm4[,k9]-imm4[,k8]))}
           if (contrast==2){imm4<-cbind(imm4,matrix(abs(imm4[,k9])-abs(imm4[,k8])))}
           condcont[(ncol(imm4)-immstop),1]<-imm4[1,k9]
           condcont[(ncol(imm4)-immstop),2]<-imm4[1,k8]
          }
         }
         imm4<-matrix(imm4[,(immstop+1):ncol(imm4)],ncol=(ncol(imm4)-immstop))   
         for (k8 in (1:ncol(imm4)))
         {
          condcont[k8,3]<-imm4[1,k8]
          if (boot > 0)
          {
           if (bc==0){condcon3<-process.pboot3(imm4[2:nrow(imm4),k8],cilow,cihigh)}
           if (bc==1)
           {
            bcbout<-process.bcboot3(imm4[2:nrow(imm4),k8],imm4[1,k8],xp2,badend,priorlo,priorhi)
            condcon3<-matrix(unlist(bcbout[1]))
            badend<-unlist(bcbout[2]);priorlo<-unlist(bcbout[3]);priorhi<-unlist(bcbout[4])
           }
           condcont[k8,4:6]<-t(condcon3)  
          }
         }
         if (boot==0){condcont<-matrix(condcont[,1:3],ncol=3)}
         indcontr<-1
        }
       }
       if (boot > 0)
       {
        if (bc==0){bcitmp11<-process.pboot3(tucker2[2:nrow(tucker2),1],cilow,cihigh)}
        if (bc==1)
        {
         bcbout<-process.bcboot3(tucker2[2:nrow(tucker2),1],tucker2[1,1],xp2,badend,priorlo,priorhi)
         bcitmp11<-matrix(unlist(bcbout[1]))
         badend<-unlist(bcbout[2]);priorlo<-unlist(bcbout[3]);priorhi<-unlist(bcbout[4])
        }
        indtemp<-cbind(indtemp,t(bcitmp11))  
       }
       condres[k1,(ncol(indmodva)+1):ncol(condres)]<-indtemp
      }
      # end of looping through indirect effects: k1
      # Here is where the computations end
      resultm2<-matrix(99999,nrow(condres),maxresm)
      resultm2[1:nrow(condres),1:ncol(condres)]<-condres
      resultm<-rbind(resultm,resultm2)
      condresp<-noquote(matrix(sprintf(decimals,condres),nrow=nrow(condres)))
      if (k4==1)
      {
       condlbs<-cbind(condlbs,"Effect")
       if (boot > 0)
       {condlbs<-cbind(condlbs,"BootSE","BootLLCI","BootULCI")}
       condrlb<-t(matrix(replicate(nrow(condres)," ")))
      }
      if (nxvls > 1)
      {condrlb<-matrix(xcatlab[k4,1],nrow(condres),1)}
      colnames(condresp)<-condlbs
      rownames(condresp)<-condrlb
      if (outscreen==1)
      {print(condresp,right=T)}
      if (indmmm[i,1]==0){cat("\n")}
      dichadj<-0;immcat<-0
      if (indmmm[i,1] > 0)
      {
       if ((indmmm[i,1]==1) | (indmmm[i,1]==12) | (indmmm[i,1]==31))
       {
        if ((wdich==1) & (mcw==0))
        {
         if (indmmm[i,1] != 12){imm2[,1]<-imm2[,1]*(wmax-wmin)}
         if (indmmm[i,1] != 31){dichadj<-1}
        }           
        if (((mcw==1) | (mcw==2)) & (indmmm[i,1] != 31)){immcat<-1}
       }
       if ((indmmm[i,1]==2) | (indmmm[i,1]==22) | (indmmm[i,1]==31))
       {
        if ((zdich==1) & (mcz==0))
        {
         if (indmmm[i,1]==31)
         {
          imm2[,(nwvls+1):ncol(imm2)]<-matrix(imm2[,(nwvls+1):ncol(imm2)],ncol=(ncol(imm2)-nwvls))*(zmax-zmin)
         }
         if (indmmm[i,1]==2){imm2[,1]<-imm2[,1]*(zmax-zmin)}
         if (indmmm[i,1] != 31){dichadj<-1}
        }
        if (((mcz==1) | (mcz==2)) & (indmmm[i,1] != 31)){immcat<-1}
       }
       immtemp2<-t(matrix(imm2[1,],ncol=ncol(imm2)))
       immtemp<-matrix(immtemp2,ncol=ncol(immtemp2))
       immlbs<-"Index"
       if (boot > 0)
       {
        immtemp<-matrix(0,1,3)
        for (k7 in (1:ncol(imm2)))
        {
         if (bc==0){immbtci<-process.pboot3(imm2[2:nrow(imm2),k7],cilow,cihigh)} 
         if (bc==1)
         {
          bcbout<-process.bcboot3(imm2[2:nrow(imm2),k7],imm2[1,k7],xp2,badend,priorlo,priorhi)
          immbtci<-matrix(unlist(bcbout[1]))
          badend<-unlist(bcbout[2]);priorlo<-unlist(bcbout[3]);priorhi<-unlist(bcbout[4])
         }
         immtemp<-rbind(immtemp,t(immbtci))
        } 
        immtemp<-matrix(immtemp[2:nrow(immtemp),],ncol=ncol(immtemp))
        immtemp<-cbind(immtemp2,immtemp)
        immlbs<-c(immlbs,"BootSE","BootLLCI","BootULCI")
       }
       resultm2<-matrix(99999,nrow(immtemp),maxresm)
       resultm2[1:nrow(immtemp),1:ncol(immtemp)]<-immtemp
       resultm<-rbind(resultm,resultm2)
       immtempr<-noquote(matrix(sprintf(decimals,immtemp),nrow=nrow(immtemp)))
       colnames(immtempr)<-immlbs        
       if ((dichadj==0) & (immcat==0) & (indmmmt[i,1] != 5) & (indmmm[i,1] < 100))
       {
        if (indmmm[i,1] < 30)
        {
         rownames(immtempr)<-immlbs2
         if (outscreen==1)
         {cat("\n     Index of moderated mediation:\n")
         print(immtempr,right=T)}
         if ((nxvls > 1) & (k4 < nxvls)){cat("\n")}
        }
        if (indmmm[i,1]==31)
        {
         immlbs2<-rbind(immlbs2,matrix(zcatlab[1:nzvls,1]))
         rownames(immtempr)<-immlbs2
         if (outscreen==1)
         {cat("\n     Indices of partial moderated mediation:\n")
         print(immtempr,right=T)}
         if ((nxvls > 1) & (k4 < nxvls)){cat("\n")}
        }
        if ((nzvls==1) & (nwvls==1))
        {
         if ((indmmm[i,1]==41) | (indmmm[i,1]==51))
         {
          for (k7 in (1:nwvls))
          {
           immlbs2<-zcatlab[1:nzvls,1]
           immtemp2<-matrix(immtemp[(((k7-1)*nzvls)+1):(((k7-1)*nzvls)+nzvls),],ncol=ncol(immtemp))
           #resultm2<-matrix(99999,nrow(immtemp2),maxresm)
           #resultm2[1:nrow(immtemp2),1:ncol(immtemp2)]<-immtemp2
           #print(resultm)
           #print(resultm2)
           #resultm<-rbind(resultm,resultm2)
           #print(resultm)     
           immtem2r<-noquote(matrix(sprintf(decimals,immtemp2),nrow=nrow(immtemp2)))
           colnames(immtem2r)<-immlbs
           if (nwvls > 1)
           {
           primodv<-cbind("Primary moderator:", wcatlab[k7,1])
           if (outscreen==1)
           {write.table(primodv,quote=FALSE,row.names=FALSE,col.names=FALSE)}
           }
           if (nzvls==1)
           {
            rownames(immtem2r)<-" "
            if (outscreen==1)
            {cat("\n     Index of moderated moderated mediation:\n")
            print(immtem2r,right=T)}
           } else {
            rownames(immtem2r)<-immlbs2
            if (outscreen==1)            
            {cat("\n     Indices of moderated moderated mediation:\n")
            print(immtem2r,right=T)}
           }
           cmmtemp<-matrix(0,nrow(zprobval),4)        
           for (k8 in (1:nrow(zprobval)))
           {
            bbst<-((nwvls+1)+((k7-1)*nzvls));bben<-((nwvls+1)+((k7-1)*nzvls)+(nzvls-1))
            condbb3<-matrix(condbb2[,bbst:bben],ncol=(bben-bbst+1))
            if (ncol(zprobval) > 1)
            {
             condbb3<-condbb3*diag(c(zprobval[k8,]))
            } else {
             condbb3<-condbb3*zprobval[k8,]
            }
            condbb3<-cbind(condbb2[,k7],condbb3)
            icmm<-matrix(rowSums(condbb3))
            cmmtemp[k8,1]<-icmm[1,1]
            if (boot > 0)
            {
             if (bc==0){cmmt3<-process.pboot3(icmm[2:nrow(icmm),1],cilow,cihigh)}
             if (bc==1)
             {
              bcbout<-process.bcboot3(icmm[2:nrow(icmm),1],icmm[1,1],xp2,badend,priorlo,priorhi)
              cmmt3<-matrix(unlist(bcbout[1]))
              badend<-unlist(bcbout[2]);priorlo<-unlist(bcbout[3]);priorhi<-unlist(bcbout[4])
             }
             cmmtemp[k8,2:4]<-t(cmmt3)
            }
           cmmlbs<-cbind(znames,t(matrix(immlbs)))
           }
           if (boot==0){cmmtemp<-matrix(cmmtemp[,1:1],ncol=1);cmmlbs<-cbind(znames,"Index")}                   
           cmmtemp<-cbind(zmodvals,cmmtemp)
           resultm2<-matrix(99999,nrow(cmmtemp),maxresm)
           resultm2[1:nrow(cmmtemp),1:ncol(cmmtemp)]<-cmmtemp
           resultm<-rbind(resultm,resultm2)
           cmmtempr<-noquote(matrix(sprintf(decimals,cmmtemp),nrow=nrow(cmmtemp)))
           #if (boot==0){cmmtempr<-matrix(cmmtemp[,1:2],ncol=2)}                   
           #cmmlbs<-cbind(znames,t(matrix(immlbs)))
           rownames(cmmtempr)<-t(matrix(replicate(nrow(cmmtempr)," ")))
           colnames(cmmtempr)<-cmmlbs
           if (outscreen==1)
           {cat("\n     Indices of conditional moderated mediation by W:\n")
           print(cmmtempr,right=T)}
          }
         }
        }
       }
       if (((dichadj==1) | (immcat==1)) & (indmmm[i,1] < 30))
       {
        if (outscreen==1)
        {
         cat("\n     Index of moderated mediation\n")
         cat("     (differences beween conditional indirect effects):\n")
         rownames(immtempr)<-immlbs2
         print(immtempr,right=T)
        }
       }
      }
      if (indcontr==1)
      {
       resultm2<-matrix(99999,nrow(condcont),maxresm)
       resultm2[1:nrow(condcont),1:ncol(condcont)]<-condcont
       resultm<-rbind(resultm,resultm2)
       condcnt3<-noquote(matrix(sprintf(decimals,condcont),nrow=nrow(condcont))) 
       condctlb<-c("Effect1","Effect2","Contrast","BootSE", "BootLLCI","BootULCI")
       colnames(condcnt3)<-condctlb
       rownames(condcnt3)<-t(matrix(replicate(nrow(condcnt3)," ")))
       if (outscreen==1)
       {
        cat("\n     Pairwise contrasts between conditional indirect effects\n")
        cat("     (Effect1 minus Effect2):\n")
        print(condcnt3,right=T)
       }
      }
      if (outscreen==1)
      {cat("\n---\n")}
     }
    }
    #end of moderated */
   }
  }
  # This is the end of the moderated loop */
 }


 if ((criterr==0) & (saveboot==1))
 {
  if (boot > 0)
  {
   if (outscreen==1)
   {
    cat("\n*********************************************************************** \n")
    conseq<-conseq[2:nrow(conseq),]
    #cat("Bootstrap estimates were saved in a global dataframe named process.boots\n")
    colslab<-cbind(savlabs,conseq,vlabs)
    cat("\nMap of column names to model coefficients in bootstrap matrix:\n")
    rownames(colslab)<-t(matrix(replicate(nrow(colslab)," ")))
    colnames(colslab)<-c("name","Conseqnt","Antecdnt")
    print(noquote(colslab),right=T)
   }
  }
 }

 #PRINT BOOTSTRAP RESULTS FOR MODEL PARAMETERS
 if ((criterr==0) & (boot > 0) & (modelbt==1))
 {
  labstart<-1
  if (outscreen==1)
  {cat("\n********** BOOTSTRAP RESULTS FOR REGRESSION MODEL PARAMETERS **********\n\n")}
  for (iboot in (1:(nms+nys)))
  {
   vlabsm<-matrix(vlabs[labstart:(labstart+(nump[1,iboot]-1)),1])
   bootcimt<-matrix(bootcim[labstart:(labstart+(nump[1,iboot]-1)),],ncol=5)
   resultm2<-matrix(99999,nrow(bootcimt),maxresm)
   resultm2[1:nrow(bootcimt),1:ncol(bootcimt)]<-bootcimt
   resultm<-rbind(resultm,resultm2)
   bootcimt<-noquote(matrix(sprintf(decimals,bootcimt),ncol=5))
   colnames(bootcimt)<-matrix(c("Coeff","BootMean","BootSE","BootLLCI","BootULCI"))
   rownames(bootcimt)<-vlabsm
   if (outscreen==1)
   {
    cat("Outcome variable: ")
    write.table(outnames[iboot,1],quote=FALSE,row.names=FALSE,col.names=FALSE)
    cat("\n")
    print(bootcimt,right=T)
   }
   labstart<-labstart+nump[1,iboot]
   if ((iboot < (nms+nys)) & (outscreen==1)){cat("----------\n")}
  }
 }

 #print model matrices
 if ((criterr==0) & (matrices==1) & (outscreen==1))
 {
  cat("\n********************* MODEL DEFINITION MATRICES *********************** \n \n")
  cat("FROM variables are columns, TO variables are rows. \n \n")
  temp2<-matrix("0",nrow(bcmat),ncol(bcmat))
  for (i in c(2:nrow(bcmat)))
  {for (j in c(1:(ncol(bcmat)-1)))
   {if (bcmat[i,j]==1){temp2[i,j]<-"1"}
    if (j >= i){temp2[i,j]<-" "}}
  }
  temp2<-as.matrix(noquote(temp2[2:nrow(bcmat),(1:(ncol(bcmat)-1))]))
  if (nms > 0){cmatlabs<-c(xnames,mnames);rmatlabs<-c(mnames,ynames)}
  if (nms==0){cmatlabs<-xnames;rmatlabs<-ynames}
  colnames(temp2)<-cmatlabs
  rownames(temp2)<-rmatlabs
  cat("BMATRIX: Paths freely estimated (1) and fixed to zero (0): \n") 
  print(temp2)
  z<-0
  if (sum(wcmat) !=0)
  {
   temp2<-matrix("0",nrow(wcmat),ncol(wcmat))
   for (i in c(2:nrow(wcmat)))
   {for (j in c(1:(ncol(wcmat)-1)))
    {if (wcmat[i,j]==1){temp2[i,j]<-"1"}
     if (j >= i){temp2[i,j]<-" "}}
   }
   temp2<-as.matrix(noquote(temp2[2:nrow(wcmat),(1:(ncol(wcmat)-1))]))
   colnames(temp2)<-cmatlabs
   rownames(temp2)<-rmatlabs
   cat("\nWMATRIX: Paths moderated (1) and not moderated (0) by W: \n") 
   print(temp2)
  }
  if (sum(zcmat) !=0)
  {
   temp2<-matrix("0",nrow(zcmat),ncol(zcmat))
   for (i in c(2:nrow(zcmat)))
   {for (j in c(1:(ncol(zcmat)-1)))
    {if (zcmat[i,j]==1){temp2[i,j]<-"1"}
     if (j >= i){temp2[i,j]<-" "}}
   }
   temp2<-as.matrix(noquote(temp2[2:nrow(zcmat),(1:(ncol(zcmat)-1))]))
   colnames(temp2)<-cmatlabs
   rownames(temp2)<-rmatlabs
   cat("\nZMATRIX: Paths moderated (1) and not moderated (0) by Z: \n") 
   print(temp2)
  }
  if (sum(wzcmat) !=0)
  {
   temp2<-matrix("0",nrow(wzcmat),ncol(wzcmat))
   for (i in c(2:nrow(wzcmat)))
   {for (j in c(1:(ncol(wzcmat)-1)))
    {if (wzcmat[i,j]==1){temp2[i,j]<-"1"}
     if (j >= i){temp2[i,j]<-" "}}
   }
   temp2<-as.matrix(noquote(temp2[2:nrow(wzcmat),(1:(ncol(wzcmat)-1))]))
   colnames(temp2)<-cmatlabs
   rownames(temp2)<-rmatlabs
   cat("\nWZMATRIX: W moderated paths moderated (1) and not moderated (0) by Z: \n") 
   print(temp2)
  }
  if (ncs > 0)
  {colnames(ccmat)<-covnames
   rownames(ccmat)<-rmatlabs
   cat("\nCMATRIX: Covariates (columns) in (1) and not in (0) the models of M and Y (rows): \n")
   print(ccmat)
  }  
 }
 #end print model matrices

 if (criterr==0)
 {
  resultm<-resultm[2:nrow(resultm),]
  bocaj<-matrix(as.numeric(resultm==99999),nrow=nrow(resultm))
  bocaj<-(colSums(bocaj)==nrow(resultm))
  bocaj<-matrix(1-as.numeric(bocaj))
  j<-1
  for (i in (1:ncol(resultm)))
  {if (bocaj[i,1]==1){j=j+1}}
  resultm<-resultm[,1:(j-1)]
  resultm[resultm==99999]<-NA
 }
 if ((outscreen==1) & (activate==0))
 {cat("\n******************** ANALYSIS NOTES AND ERRORS ************************ \n")}
 if (activate==1)
 {cat("*********************************************************************** \n")}
 if ((criterr==0) & (outscreen==1))
 {
  cat("\nLevel of confidence for all confidence intervals in output: ")
  write.table(conf,quote=FALSE,row.names=FALSE,col.names=FALSE)
  if (boot>0)
  { 
   if ((goodboot==boot) & (bc==0))
   {
    cat("\nNumber of bootstraps for percentile bootstrap confidence intervals: ")
    write.table(boot,quote=FALSE,row.names=FALSE,col.names=FALSE)  
   }
   if ((goodboot==boot) & (bc==1))
   {
    cat("\nNumber of bootstraps for bias-corrected bootstrap confidence intervals: ")
    write.table(boot,quote=FALSE,row.names=FALSE,col.names=FALSE)  
   }
   if (length(badend) > 1)
   {
    cat("\nWARNING: Bootstrap CI endpoints below are not trustworthy. Decrease confidence\n")
    cat("or increase the number of bootstrap samples.\n")
    badend<-matrix(badend);badend<-t(badend[2:nrow(badend),1])
    badend<-noquote(matrix(sprintf(decimals,badend),nrow=nrow(badend)))
    write.table(badend,quote=FALSE,row.names=FALSE,col.names=FALSE)
   }
  }
  if (mc > 0)
  {
   cat("\nNumber of samples for Monte Carlo confidence intervals: ")
   write.table(mc,quote=FALSE,row.names=FALSE,col.names=FALSE)  
  }
  if ((wnotev > 0) & (printw==1))
  {
   if (wnotev==1)
   {cat("\nW values in conditional tables are the 16th, 50th, and 84th percentiles.\n")}
   if ((wnotev==2) & (minwwarn==0) & (maxwwarn==0))
   {cat("\nW values in conditional tables are the mean and +/- SD from the mean.\n")}  
   if (minwwarn==1)
   {cat("\nW values in conditional tables are the minimum, the mean, and 1 SD above the mean.\n")} 
   if (maxwwarn==1)
   {cat("\nW values in conditional tables are 1 SD below the mean, the mean, and the maximum.\n")}
  }
  if ((znotev > 0) & (printz==1))
  {
   if (znotev==1)
   {cat("\nZ values in conditional tables are the 16th, 50th, and 84th percentiles.\n")}
   if ((znotev==2) & (minzwarn==0) & (maxzwarn==0))
   {cat("\nZ values in conditional tables are the mean and +/- SD from the mean.\n")}  
   if (minzwarn==1)
   {cat("\nZ values in conditional tables are the minimum, the mean, and 1 SD above the mean.\n")} 
   if (maxzwarn==1)
   {cat("\nZ values in conditional tables are 1 SD below the mean, the mean, and the maximum.\n")}
  }
  if (minwwarn > 0)
  {cat("\nNOTE: One SD below the mean is below the minimum observed in the data for W,\n")
   cat("      so the minimum measurement on W is used for conditioning instead.\n")}
  if (maxwwarn > 0)
  {cat("\nNOTE: One SD above the mean is above the maximum observed in the data for W,\n")
   cat("      so the maximum measurement on W is used for conditioning instead.\n")}
  if (minzwarn > 0)
  {cat("\nNOTE: One SD below the mean is below the minimum observed in the data for Z,\n")
   cat("      so the minimum measurement on Z is used for conditioning instead.\n")}
  if (maxzwarn > 0)
  {cat("\nNOTE: One SD above the mean is above the maximum observed in the data for Z,\n")
   cat("      so the maximum measurement on Z is used for conditioning instead.\n")}
  if (pstog==1)
  {cat("\nNOTE: Standardized coefficients for dichotomous or multicategorical X are\n")
   cat("      in partially standardized form.\n")}
  for (i in c(1:100)) 
  {
  if (notecode[i,1]==1)
   {cat(" \n")
   cat("NOTE: COVMY is ignored when using CMATRIX option. \n")}
  if (notecode[i,1]==2)
   {cat(" \n")
   cat("NOTE: Confidence level restricted to between 50 and 99.9999%. 95% confidence is provided in output. \n")}
  if (notecode[i,1]==3)
   {cat(" \n")
   cat("NOTE: The following variables were mean centered prior to analysis: \n")
   centvar<-c("      ", centvar)
   centvar<-t(noquote(centvar))  
   write.table(centvar,quote=FALSE,row.names=FALSE,col.names=FALSE)
   }
  if ((notecode[i,1]==4) & (ydich != 1))
   {cat(" \n")
   cat("NOTE: A heteroscedasticity consistent standard error and covariance matrix estimator was used. \n")}  
  if (notecode[i,1]==6)
   {cat(" \n")
   cat("NOTE: Due to estimation problems, some bootstrap samples had to be replaced. \n")
   cat("      The number of times this happened was: ")
   write.table(badboot,quote=FALSE,row.names=FALSE,col.names=FALSE)}  
  if (notecode[i,1]==7)
   {cat(" \n")
   cat("NOTE: The bootstrapping was not completed due to problematic bootstrap samples. \n")
   cat("      Bootstrap confidence intervals are therefore suppressed.\n")}
  if (notecode[i,1]==8)
   {cat(" \n")
   cat("NOTE: The number of bootstrap samples was adjusted upward given your desired confidence. \n")}  
  if (notecode[i,1]==9)
   {cat(" \n")
   cat("NOTE: WMODVAL is ignored when W is specified as multicategorical. \n")}  
  if (notecode[i,1]==10)
   {cat(" \n")
   cat("NOTE: ZMODVAL is ignored when Z is specified as multicategorical. \n")}
  if (notecode[i,1]==11)
   {cat(" \n")
   cat("NOTE: Total effect model and estimate generated only when all covariates\n")
   cat("      are specified in all models of M and Y.\n")}
  if (notecode[i,1]==12)
   {cat(" \n")
   cat("NOTE: Total effect model and estimate generated only when X is freely estimated\n")
   cat("      to affect each M and both X and M are freely estimated to affect Y.\n")}
  if (notecode[i,1]==13)
   {cat(" \n")
   cat("NOTE: There are too many pairwise contrasts to conduct with this model. \n")}  
  if (notecode[i,1]==14)
   {cat(" \n")
   cat("NOTE: The number of contrast weights must equal the number of indirect effects. \n")}  
  if (notecode[i,1]==15)
   {cat(" \n")
   cat("NOTE: Monte Carlo confidence intervals not available for this model. \n")
   cat("      Bootstrapping is used instead.\n")}
  if (notecode[i,1]==16)
   {cat(" \n")
   cat("NOTE: The number of Monte Carlo samples was adjusted upward given your desired confidence. \n")}  
  if (notecode[i,1]==19)
   {cat(" \n")
   cat("NOTE: Your contrast matrix is invalid or not applicable to this model. \n")}  
  if (notecode[i,1]==20)
   {cat(" \n")
   cat("NOTE: One of the groups specified by your contrast matrix does not exist in the data. \n")}  
  if (notecode[i,1]==24)
   {cat(" \n")
   cat("NOTE: Total effect model not available with dichotomous Y. \n")}
  if (notecode[i,1]==25)
   {cat(" \n")
   cat("NOTE: STAND/EFFSIZE options not available with dichotomous Y. \n")}
  if (notecode[i,1]==27)
   {cat(" \n")
   cat("NOTE: Standardized coefficients not available for models with moderators. \n")}
  if (notecode[i,1]==28)
   {cat(" \n")
   cat("NOTE: The contrast option is not available with a multicategorical X. \n")}
  }
  if (nmiss > 0)
  {cat(" \n")
   cat("NOTE: Some cases with missing data were deleted. The number of deleted cases was: ")
   write.table(nmiss,quote=FALSE,row.names=FALSE,col.names=FALSE)}
 }

 # print errors
 for (i in c(1:100)) 
 {
 if (errcode[i,1]==1)
  {cat(" \n")
  cat("ERROR: You must specify a Y and an X variable. \n")}  
 if (errcode[i,1]==2)
  {cat(" \n")
  cat("ERROR: X, M, or Y variable used more than once or W and Z are the same variable. \n")}  
 if (errcode[i,1]==3)
  {cat(" \n")
  cat("ERROR: You have specified more than one variable for W, Y, X, or Z. \n")} 
 if (errcode[i,1]==4)
  {cat(" \n")
  cat("ERROR: A variable specified as multicategorical has more than nine categories. \n")} 
 if (errcode[i,1]==5)
  {cat(" \n")
  cat("ERROR: One of the categories contains only a single case. \n")} 
 if (errcode[i,1]==6)
  {cat(" \n")
  cat("ERROR: Invalid model number in this version of PROCESS. \n")}  
 if (errcode[i,1]==7)
  {cat(" \n")
  cat("ERROR: Invalid model number. \n")}  
 if (errcode[i,1]==8)
  {cat(" \n")
  cat("ERROR: You must specify an M variable for this model. \n")} 
 if (errcode[i,1]==9)
  {cat(" \n")
  cat("ERROR: You have specified an M variable in a model that does not use it. \n")}
 if (errcode[i,1]==10)
  {cat(" \n")
  cat("ERROR: You have specified a W variable in a model that does not use it. \n")}
 if (errcode[i,1]==11)
  {cat(" \n")
  cat("ERROR: You have not specified a W variable in a model that requires it. \n")}
 if (errcode[i,1]==12)
  {cat(" \n")
  cat("ERROR: You have specified a Z variable in a model that does not use it. \n")}
 if (errcode[i,1]==13)
  {cat(" \n")
  cat("ERROR: You have not specified a Z variable in a model that requires it. \n")}
 if (errcode[i,1]==15)
  {cat(" \n")
  cat("ERROR: One of your model variables exhibits no variation (it is a constant). \n")}
 if (errcode[i,1]==16)
  {cat(" \n")
  cat("ERROR: BMATRIX is not the correct length or is otherwise invalid. \n")}
 if (errcode[i,1]==17)
  {cat(" \n")
  cat("ERROR: WMATRIX is not the correct length or is otherwise invalid. \n")}
 if (errcode[i,1]==18)
  {cat(" \n")
  cat("ERROR: ZMATRIX is not the correct length or is otherwise invalid. \n")}
 if (errcode[i,1]==19)
  {cat(" \n")
  cat("ERROR: WZMATRIX is not the correct length or is otherwise invalid. \n")}
 if (errcode[i,1]==20)
  {cat(" \n")
  cat("ERROR: A path fixed at zero cannot be moderated. \n")}
 if (errcode[i,1]==60)
  {cat(" \n")
  cat("PROCESS is now ready for use.\n")
  cat("Copyright 2021 by Andrew F. Hayes ALL RIGHTS RESERVED\n \n")}
 if (errcode[i,1]==21)
  {cat(" \n")
  cat("ERROR: If only one moderator is specified, it must be specified as W. \n")}
 if (errcode[i,1]==22)
  {cat(" \n")
  cat("ERROR: In BMATRIX, X must be specified to affect at least one variable. \n")}
 if (errcode[i,1]==23)
  {cat(" \n")
  cat("ERROR: In BMATRIX, at least one variable must be specified to affect Y. \n")}
 if (errcode[i,1]==24)
  {cat(" \n")
  cat("ERROR: You must specify a model number or a custom BMATRIX specification. \n")}  
 if (errcode[i,1]==25)
  {cat(" \n")
  cat("ERROR: BMATRIX cannot be used in conjunction with a model number. \n")}
 if (errcode[i,1]==26)
  {cat(" \n")
  cat("ERROR: Your model has a dangling mediator (all Ms must affect and be affected). \n")}
 if (errcode[i,1]==29)
  {cat(" \n")
  cat("ERROR: CMATRIX is not the correct length or is otherwise invalid. \n")}  
 if (errcode[i,1]==30)
  {cat(" \n")
  cat("ERROR: In CMATRIX, all covariates must be assigned to an M or a Y. \n")}
 if ((errcode[i,1]==31) & (singlr==0))
  {cat(" \n")
  singlr<-1
  cat("ERROR: A linear or near linear dependence (singularity) exists in the data. \n")}
 if (errcode[i,1]==32)
  {cat(" \n")
  cat("ERROR: Models 80 and 81 require between 3 and 6 mediators. \n")}  
 if (errcode[i,1]==33)
  {cat(" \n")
  cat("ERROR: Model 82 requires 4 mediators. \n")} 
 if (errcode[i,1]==34)
  {cat(" \n")
  cat("ERROR: This model number requires between 2 and 6 mediators. \n")} 
 if (errcode[i,1]==35)
  {cat(" \n")
  cat("ERROR: In a model with only one moderator, that moderator must be W. \n")}
 if (errcode[i,1]==36)
  {cat(" \n")
  cat("ERROR: A serial mediation model cannot have more than 6 mediators. \n")}  
 if (errcode[i,1]==37)
  {cat(" \n")
  cat("ERROR: No more than 10 mediators are allowed in a PROCESS command. \n")} 
 if (errcode[i,1]==38)
  {cat(" \n")
  cat("ERROR: XCATCODE is not provided, not the correct length, or is otherwise invalid. \n")} 
 if (errcode[i,1]==39)
  {cat(" \n")
  cat("ERROR: WCATCODE is not provided, not the correct length, or is otherwise invalid. \n")} 
 if (errcode[i,1]==40)
  {cat(" \n")
  cat("ERROR: ZCATCODE is not provided, not the correct length, or is otherwise invalid. \n")} 
 if (errcode[i,1]==41)
  {cat(" \n")
  cat("ERROR: Models 1, 2, and 3 cannot be customized. \n")}
 if (errcode[i,1]==43)
  {cat(" \n")
  cat("ERROR: PROCESS does not allow dichotomous mediators. \n")}
 if (errcode[i,1]==50)
  {cat(" \n")
  cat("ERROR: A multicategorical moderator cannot be specified as a covariate. \n")} 
 if (errcode[i,1]==51)
  {cat(" \n")
  cat("ERROR: A variable you specified as a covariate is a moderator in all equations. \n")} 
 if ((errcode[i,1]==52) & (mcerpt==0))
  {mcerpt<-1
  cat(" \n")
  cat("ERROR: A variable specified as multicategorical must have at least three categories. \n")}
 if (errcode[i,1]==53)
  {cat(" \n")
  cat("ERROR: Variables declared as factors are not accepted by PROCESS.\n")}  
 }
 #if (saveboot==1)
 #{resultm<-list(resultm,boots)}
 #invisible(resultm)
 resultms<-NULL
 if ((saveboot==0) & (saveest==1)){resultms<-resultm}
 if ((saveboot==1) & (saveest==0)){resultms<-boots}
 if ((saveboot==1) & (saveest==1)){resultms<-(list(boots,resultm))}
 invisible(resultms)
}  
process(activate=1)


```
#	Materials and Methods

##	Questionnaire and recruitment

The experiments were part of a 15- to 20-minute online questionnaire with a serial cross-sectional design and multiple data collection components. For study 1, data were collected between 27. – 28.10.2020. For study 2, data were collected between 5. – 6.10.2021. At each data collection, we aimed to collect 1,000 complete data sets. Participants were recruited via an external study sample provider (www.respondi.de), certified according to ISO 26362. Participants took part in the survey voluntarily and received renumeration paid by the data collection company. Participants were German-speaking respondents living in Germany, and the quota sample matched current distributions in terms of age x gender (crossed) and residency in a German federal state (not crossed). Data collection took place online. For more details, questionnaires, and codebooks, see OSF <https://osf.io/ksjn7/>.

##	Experimental manipulation

In both experimental studies, participants should introduce themselves to visit a birthday party from a friend. In study 1, the familiarity to the other guest were manipulated between two groups. On half of the participants read the scenario of a birthday party from a friend who also invited other friends, while the other half of participants read the scenario of a party from a friend who also invited unknown people. 
Study 2 included a 2 (familiarity: friend vs. stranger) x 3 (COVID-19 risk status: vaccinated vs. not vaccinated but tested vs. no information) between subject design. Participants were randomly distributed to one of the six resulting groups. Within the scenario, participants had to imagine visiting a birthday party where they had a conversation either with a friend or an unknown person, manipulating familiarity. Moreover, participants received the information that the other person was either vaccinated against Covid-19, was unvaccinated but had a negative rapid test result. In the third condition participants received no information on the risk status.
The full texts for all manipulations are avoidable on OSF <https://osf.io/ksjn7/>.  

### Variables 

1. Connectedness (CONNECTED): To measure connectedness participants had to answer how much they feel connected to the other guests at the party (1 not connected at all – 7 strongly connected). 

2. Situational pathogen avoidance (SPAx): Participants were asked about their situational pathogen avoidance (4 items, 1 do not agree at all – 7 fully agree). The items were adapted from the Situational Pathogen Avoidance Scale (22). For analyses, the mean score of the four variables was used.
```{r SPA, echo=FALSE, warning=FALSE, fig.show = "hide", message = FALSE}
psych::omega(PARTY1[c("SPA_SNEEZE", "SPA_HANDSHAKE","SPA_COUGH", "SPA_SPACE")])
psych::omega(PARTY2[c("SPA_SNEEZE", "SPA_HANDSHAKE","SPA_COUGH", "SPA_SPACE")])
```


3. Perceived risk of infection (RISK): Participants had to rate their chance of getting infected at the party (1 item, 1 very low – 7 very high).  

4. Protective behavior (BEHAVIOR):The questionnaire collected ratings on the extent to which participants would show recommended protective behaviors in the situation (1 not at all – 7 definitely). The three items were keeping a distance from other people, ventilation of the rooms and wearing a mask. For analyses, the mean score of the three variables was used.
```{r BEHAVIOR, echo=FALSE, warning=FALSE, fig.show = "hide", message = FALSE}
psych::omega(PARTY1[c("OWN_SPACE", "OWN_AIR","OWN_MASK")])
psych::omega(PARTY2[c("OWN_SPACE", "OWN_AIR","OWN_MASK")])
```

# Sample characteristics 

## Study 1

### Age
```{r despriptiv 1 age, echo=FALSE}
PARTY1$AGEGROUP <- PARTY1$AGE
PARTY1$AGEGROUP [PARTY1$AGEGROUP < 30] <- "18-29"
PARTY1$AGEGROUP [PARTY1$AGEGROUP >= 30 & PARTY1$AGEGROUP < 50] <- "30-49"
PARTY1$AGEGROUP [PARTY1$AGEGROUP >=50 & PARTY1$AGEGROUP < 65] <- "50-64"
PARTY1$AGEGROUP [PARTY1$AGEGROUP >= 65] <- "65-74"
table(PARTY1$AGEGROUP)
```
### Gender
```{r despriptiv 1 gender, echo=FALSE}
PARTY1$GENDERGROUP <- PARTY1$GENDER
PARTY1$GENDERGROUP [PARTY1$GENDERGROUP == 1] <- "male"
PARTY1$GENDERGROUP [PARTY1$GENDERGROUP == 2] <- "female"
table(PARTY1$GENDERGROUP)
```
### Education
```{r despriptiv 1 education, echo=FALSE}
PARTY1$EDUCATIONGROUP <- PARTY1$EDUCATION
PARTY1$EDUCATIONGROUP [PARTY1$EDUCATIONGROUP == 1] <- "up to 9 years"
PARTY1$EDUCATIONGROUP [PARTY1$EDUCATIONGROUP == 2] <- "10+ years (without university entrance diploma)"
PARTY1$EDUCATIONGROUP [PARTY1$EDUCATIONGROUP == 3] <- "10+ years (with university entrance diploma)"
table(PARTY1$EDUCATIONGROUP)
```
### Dependent variable perceived risk of infection strafied by manipulation 
```{r dv risk 1,echo=FALSE}
CI <- .95
PARTY1$FAMILIARITYGROUP <- PARTY1$FAMILIARITY
PARTY1$FAMILIARITYGROUP [PARTY1$FAMILIARITYGROUP == 1] <- "stranger"
PARTY1$FAMILIARITYGROUP [PARTY1$FAMILIARITYGROUP == 2] <- "friend"
data2 <- na.omit(PARTY1[, c("RISK", "FAMILIARITYGROUP"), drop=FALSE])
Kennwerte <- function(x) c(lsmean=mean(x), lower.CL=mean(x)-sd(x)/sqrt(length(x))*qt((1+CI)/2, length(x)-1), upper.CL=mean(x)+sd(x)/sqrt(length(x))*qt((1+CI)/2, length(x)-1))
Formel <- as.formula(paste(".~", "FAMILIARITYGROUP"))
data.aggr <- aggregate(Formel, data2[,c("FAMILIARITYGROUP", "RISK")], Kennwerte)
data.aggr <- data.frame(data.aggr[,"FAMILIARITYGROUP", drop=FALSE],data.aggr[,"RISK"])

ggplot(data.aggr, aes_string(x="FAMILIARITYGROUP", y="lsmean", width=0.75)) + geom_bar(colour="black", fill="gray", stat="identity", position="identity") + geom_errorbar(aes(ymax = upper.CL, ymin = lower.CL), width=0.25) + ylab("RISK") + theme_bw()
```

### Dependent variable protective behavior strafied by manipulation 
```{r dv behavior 1, echo=FALSE}
CI <- .95
PARTY1$FAMILIARITYGROUP <- PARTY1$FAMILIARITY
PARTY1$FAMILIARITYGROUP [PARTY1$FAMILIARITYGROUP == 1] <- "stranger"
PARTY1$FAMILIARITYGROUP [PARTY1$FAMILIARITYGROUP == 2] <- "friend"
data2 <- na.omit(PARTY1[, c("BEHAVIOR", "FAMILIARITYGROUP"), drop=FALSE])
Kennwerte <- function(x) c(lsmean=mean(x), lower.CL=mean(x)-sd(x)/sqrt(length(x))*qt((1+CI)/2, length(x)-1), upper.CL=mean(x)+sd(x)/sqrt(length(x))*qt((1+CI)/2, length(x)-1))
Formel <- as.formula(paste(".~", "FAMILIARITYGROUP"))
data.aggr <- aggregate(Formel, data2[,c("FAMILIARITYGROUP", "BEHAVIOR")], Kennwerte)
data.aggr <- data.frame(data.aggr[,"FAMILIARITYGROUP", drop=FALSE],data.aggr[,"BEHAVIOR"])

ggplot(data.aggr, aes_string(x="FAMILIARITYGROUP", y="lsmean", width=0.75)) + geom_bar(colour="black", fill="gray", stat="identity", position="identity") + geom_errorbar(aes(ymax = upper.CL, ymin = lower.CL), width=0.25) + ylab("BEHAVIOR") + theme_bw()
```

## Study 2

### Age
```{r despriptiv 2 age, echo=FALSE}
PARTY2$AGEGROUP <- PARTY2$AGE
PARTY2$AGEGROUP [PARTY2$AGEGROUP < 30] <- "18-29"
PARTY2$AGEGROUP [PARTY2$AGEGROUP >= 30 & PARTY2$AGEGROUP < 50] <- "29-50"
PARTY2$AGEGROUP [PARTY2$AGEGROUP >=50 & PARTY2$AGEGROUP < 65] <- "50-64"
PARTY2$AGEGROUP [PARTY2$AGEGROUP >= 65] <- "65-74"
table(PARTY2$AGEGROUP)
```
### Gender
```{r despriptiv 2 gender, echo=FALSE}
PARTY2$GENDERGROUP <- PARTY2$GENDER
PARTY2$GENDERGROUP [PARTY2$GENDERGROUP == 1] <- "male"
PARTY2$GENDERGROUP [PARTY2$GENDERGROUP == 2] <- "female"
table(PARTY2$GENDERGROUP)
```
### Education
```{r despriptiv 2 education, echo=FALSE}
PARTY2$EDUCATIONGROUP <- PARTY2$EDUCATION
PARTY2$EDUCATIONGROUP [PARTY2$EDUCATIONGROUP == 1] <- "up to 9 years"
PARTY2$EDUCATIONGROUP [PARTY2$EDUCATIONGROUP == 2] <- "10+ years"
PARTY2$EDUCATIONGROUP [PARTY2$EDUCATIONGROUP == 3] <- "10+ years (with university entrance diploma)"
table(PARTY2$EDUCATIONGROUP)
```
### Dependent variable perceived risk of infection strafied by manipulation 
```{r dv risk 2, echo=FALSE}
CI <- .95
PARTY2$FAMILIARITYGROUP <- PARTY2$FAMILIARITY
PARTY2$FAMILIARITYGROUP [PARTY2$FAMILIARITYGROUP == 1] <- "stranger"
PARTY2$FAMILIARITYGROUP [PARTY2$FAMILIARITYGROUP == 2] <- "friend"
data2 <- na.omit(PARTY1[, c("RISK", "FAMILIARITYGROUP"), drop=FALSE])
Kennwerte <- function(x) c(lsmean=mean(x), lower.CL=mean(x)-sd(x)/sqrt(length(x))*qt((1+CI)/2, length(x)-1), upper.CL=mean(x)+sd(x)/sqrt(length(x))*qt((1+CI)/2, length(x)-1))
Formel <- as.formula(paste(".~", "FAMILIARITYGROUP"))
data.aggr <- aggregate(Formel, data2[,c("FAMILIARITYGROUP", "RISK")], Kennwerte)
data.aggr <- data.frame(data.aggr[,"FAMILIARITYGROUP", drop=FALSE],data.aggr[,"RISK"])

ggplot(data.aggr, aes_string(x="FAMILIARITYGROUP", y="lsmean", width=0.75)) + geom_bar(colour="black", fill="gray", stat="identity", position="identity") + geom_errorbar(aes(ymax = upper.CL, ymin = lower.CL), width=0.25) + ylab("RISK") + theme_bw()

PARTY2$STATUSGROUP <- PARTY2$STATUS
PARTY2$STATUSGROUP [PARTY2$STATUSGROUP == 1] <- "vaccinated"
PARTY2$STATUSGROUP [PARTY2$STATUSGROUP == 2] <- "tested"
PARTY2$STATUSGROUP [PARTY2$STATUSGROUP == 3] <- "no information"
data2 <- na.omit(PARTY2[, c("RISK", "STATUSGROUP"), drop=FALSE])
Kennwerte <- function(x) c(lsmean=mean(x), lower.CL=mean(x)-sd(x)/sqrt(length(x))*qt((1+CI)/2, length(x)-1), upper.CL=mean(x)+sd(x)/sqrt(length(x))*qt((1+CI)/2, length(x)-1))
Formel <- as.formula(paste(".~", "STATUSGROUP"))
data.aggr <- aggregate(Formel, data2[,c("STATUSGROUP", "RISK")], Kennwerte)
data.aggr <- data.frame(data.aggr[,"STATUSGROUP", drop=FALSE],data.aggr[,"RISK"])

ggplot(data.aggr, aes_string(x="STATUSGROUP", y="lsmean", width=0.75)) + geom_bar(colour="black", fill="gray", stat="identity", position="identity") + geom_errorbar(aes(ymax = upper.CL, ymin = lower.CL), width=0.25) + ylab("RISK") + theme_bw()
```

### Dependent variable protective behavior strafied by manipulation 
```{r dv behavior 2,echo=FALSE}
CI <- .95
PARTY2$FAMILIARITYGROUP <- PARTY2$FAMILIARITY
PARTY2$FAMILIARITYGROUP [PARTY2$FAMILIARITYGROUP == 1] <- "stranger"
PARTY2$FAMILIARITYGROUP [PARTY2$FAMILIARITYGROUP == 2] <- "friend"
data2 <- na.omit(PARTY1[, c("BEHAVIOR", "FAMILIARITYGROUP"), drop=FALSE])
Kennwerte <- function(x) c(lsmean=mean(x), lower.CL=mean(x)-sd(x)/sqrt(length(x))*qt((1+CI)/2, length(x)-1), upper.CL=mean(x)+sd(x)/sqrt(length(x))*qt((1+CI)/2, length(x)-1))
Formel <- as.formula(paste(".~", "FAMILIARITYGROUP"))
data.aggr <- aggregate(Formel, data2[,c("FAMILIARITYGROUP", "BEHAVIOR")], Kennwerte)
data.aggr <- data.frame(data.aggr[,"FAMILIARITYGROUP", drop=FALSE],data.aggr[,"BEHAVIOR"])

ggplot(data.aggr, aes_string(x="FAMILIARITYGROUP", y="lsmean", width=0.75)) + geom_bar(colour="black", fill="gray", stat="identity", position="identity") + geom_errorbar(aes(ymax = upper.CL, ymin = lower.CL), width=0.25) + ylab("BEHAVIOR") + theme_bw()

PARTY2$STATUSGROUP <- PARTY2$STATUS
PARTY2$STATUSGROUP [PARTY2$STATUSGROUP == 1] <- "vaccinated"
PARTY2$STATUSGROUP [PARTY2$STATUSGROUP == 2] <- "tested"
PARTY2$STATUSGROUP [PARTY2$STATUSGROUP == 3] <- "no information"
data2 <- na.omit(PARTY2[, c("BEHAVIOR", "STATUSGROUP"), drop=FALSE])
Kennwerte <- function(x) c(lsmean=mean(x), lower.CL=mean(x)-sd(x)/sqrt(length(x))*qt((1+CI)/2, length(x)-1), upper.CL=mean(x)+sd(x)/sqrt(length(x))*qt((1+CI)/2, length(x)-1))
Formel <- as.formula(paste(".~", "STATUSGROUP"))
data.aggr <- aggregate(Formel, data2[,c("STATUSGROUP", "BEHAVIOR")], Kennwerte)
data.aggr <- data.frame(data.aggr[,"STATUSGROUP", drop=FALSE],data.aggr[,"BEHAVIOR"])

ggplot(data.aggr, aes_string(x="STATUSGROUP", y="lsmean", width=0.75)) + geom_bar(colour="black", fill="gray", stat="identity", position="identity") + geom_errorbar(aes(ymax = upper.CL, ymin = lower.CL), width=0.25) + ylab("BEHAVIOR") + theme_bw()
```

# Results
## Study 1
### Mediation Model 1
Analysis:\
- Serial Mediation Model with PROCESS (Model 6)\
- DV: Perceived risk of infection \
-	IV: Familiarity \
-	Mediators: Connectedness, Situational pathogen avoidance
```{r Mediation 1, echo=FALSE, message=FALSE, warning=FALSE, error=FALSE}
process(data=PARTY1, y= "RISK", x="FAMILIARITY",m = c("CONNECTED","SPAx"), model = 6, effsize= 1, total = 1, stand= 1)
```

### Mediation Model 2
Analysis:     
-	Serial Mediation Model with PROCESS (Model 6)   
-	DV: Protective behaviors   
-	IV: Familiarity   
-	Mediators: Connectedness, Situational pathogen avoidance
```{r Mediation 2, echo=FALSE}
process(data=PARTY1, y= "BEHAVIOR", x="FAMILIARITY",m = c("CONNECTED","SPAx"), model = 6, effsize= 1, total = 1, stand= 1)
```

### Explorative Mediation
Analysis:\
-	Serial Mediation Model with PROCESS (Model 6)\
-	DV: Protective behaviors \
-	IV: Familiarity \
-	Mediators: Connectedness, Situational pathogen avoidance, Perceived risk of infection 
```{r Mediation A, echo=FALSE}
process(data=PARTY1, y= "BEHAVIOR", x="FAMILIARITY",m = c("CONNECTED","SPAx", "RISK"), model = 6, effsize= 1, total = 1, stand= 1)
```

## Study 2
### Mediation Model 3
Analysis:\
-	Serial Mediation Model with PROCESS (Model 6)\
-	DV: Perceived risk of infection \
-	IV: Familiarity \
-	Mediators: Connectedness, Situational pathogen avoidance
```{r Mediation 3, echo=FALSE}
process(data=PARTY2, y= "RISK", x="FAMILIARITY",m = c("CONNECTED","SPAx"), model = 6, effsize= 1, total = 1, stand= 1)
```
### Mediation Model 4
Analysis:\
-	Serial Mediation Model with PROCESS (Model 6)\
-	DV: protective behaviors \
-	IV: Familiarity \
-	Mediators: Connectedness, Situational pathogen avoidance
```{r Mediation 4, echo=FALSE}
process(data=PARTY2, y= "BEHAVIOR", x="FAMILIARITY",m = c("CONNECTED","SPAx"), model = 6, effsize= 1, total = 1, stand= 1)
```
### Explorative Mediation
Analysis:\
-	Serial Mediation Model with PROCESS (Model 6)\
-	DV: protective behaviors \
-	IV: Familiarity \
-	Mediators: Connectedness, Situational pathogen avoidance, perceived risk of infection 
```{r Mediation B, echo=FALSE}
process(data=PARTY2, y= "BEHAVIOR", x="FAMILIARITY",m = c("CONNECTED","SPAx", "RISK"), model = 6, effsize= 1, total = 1, stand= 1)
```

### ANOVA 
Analysis:\
-	Analysis of variance\
-	DV: Situational pathogen avoidance\
-	IVs: COVID-19 risk status (vaccinated vs. not vaccinated but tested vs. no information) and Familiarity (friend vs. stranger) and interaction COVID-19 risk status x Familiarity 
```{r ANOVA 1, echo=FALSE}
A1 <- aov(SPAx ~ FAMILIARITY*STATUS, data = PARTY2)
Anova(A1, type=3)

boxplot(PARTY2$SPAx, ylab="SPA")
shapiro.test(PARTY2$SPAx)
hist(PARTY2$SPAx)
```

## Appendix 
### Mediation Model 3 controlled for own vaccination status 
Analysis:\
-	Serial Mediation Model with PROCESS (Model 6)\
-	DV: Perceived risk of infection \
-	IV: Familiarity \
- CV: Own vaccination status
-	Mediators: Connectedness, Situational pathogen avoidance
```{r Mediation 3A, echo=FALSE}
process(data=PARTY2, y= "RISK", x="FAMILIARITY",m = c("CONNECTED","SPAx"),cov="OWN_STATUS", model = 6, effsize= 1, total = 1, stand= 1)
```

### Mediation Model 4 controlled for own vaccination status 
Analysis:\
-	Serial Mediation Model with PROCESS (Model 6)\
-	DV: Protective behaviors\
-	IV: Familiarity \
- CV: Own vaccination status
-	Mediators: Connectedness, Situational pathogen avoidance
```{r Mediation 4A, echo=FALSE}
process(data=PARTY2, y= "BEHAVIOR", x="FAMILIARITY",m = c("CONNECTED","SPAx"),cov="OWN_STATUS", model = 6, effsize= 1, total = 1, stand= 1)
```
### MANOVA 1
Analysis:\
-	Multivariant Analysis of variance\
-	DVs: Perceived risk of infection and Protective behavior\
-	IVs: COVID-19 risk status (vaccinated vs. not vaccinated but tested vs. no information) and Familiarity (friend vs. stranger) and interaction COVID-19 risk status x Familiarity 
```{r MANOVA 1, echo=FALSE}
M1 <-manova(cbind(BEHAVIOR,RISK) ~ STATUS + FAMILIARITY + STATUS*FAMILIARITY, data= PARTY2)
Anova(M1, type=3)
```
### MANOVA 1a
Analysis:\
-	Multivariant Analysis of variance\
-	DVs: Perceived risk of infection and protective behavior \
-	IVs: Dummy vac (vaccinated vs. no information), Dummy test (not vaccinated but tested vs. no information), and Familiarity (friend vs. stranger) and interactions Dummy vac x Familiarity and Dummy test x Familiarity
```{r MANOVA 1a, echo=FALSE}
M1a <- manova(cbind(BEHAVIOR,RISK) ~ DUMMY_VAC + DUMMY_TEST + FAMILIARITY + DUMMY_VAC*FAMILIARITY + DUMMY_TEST*FAMILIARITY, data= PARTY2)
Anova(M1a, type=3)
```
### Testing requirements MANOVA
```{r requirements, echo=FALSE}
boxplot(PARTY2$BEHAVIOR, ylab="BEHAVIOR")

boxplot(PARTY2$RISK, ylab="RISK")

shapiro.test(PARTY2$RISK)
shapiro.test(PARTY2$BEHAVIOR)

hist(PARTY2$RISK)
hist(PARTY2$BEHAVIOR)
```
### MANOVA 2
Analysis:\
-	Multivariant Analysis of variance\
-	DVs: Perceived risk of infection and Protective behavior \
-	IVs: COVID-19 risk status (vaccinated vs. not vaccinated but tested vs. no information) 
```{r appendix, echo=FALSE}
MA <- manova(cbind(BEHAVIOR,RISK) ~ STATUS, data= PARTY2)
Anova(MA, type=3)

MA1 <- aov(RISK ~ STATUS, data = PARTY2)
Anova(MA1, type=3)

MA2 <- aov(BEHAVIOR ~ STATUS, data = PARTY2)
Anova(MA2, type=3)
```
